# Supplementary material for: Molecular-guided therapy for the treatment of patients with relapsed and refractory childhood cancers: a Beat Childhood Cancer Research Consortium trial
Source: Genome Med. 2024 Feb 12;16:28. doi: 10.1186/s13073-024-01297-5 (PMC10860258; doi:10.1186/s13073-024-01297-5)
Supplement: Supplementary file 1 — Additional file 1: Table S1. Cell lines and mice models established. A total of 96 patients enrolled onto the NMTRC009 MGT trial had at least one tumor cell line generated in the laboratory setting. Since many subjects underwent multiple tumor biopsies and/or bone marrow biopsies, subjects may have >1 unique cell line, either from the same tumor obtained from different biopsy dates or from a different disease site (bone marrow). 47 subjects’ tumors underwent successful implantation into a NOD-SCID mouse to generate at least one PDX model. A total of 56 unique PDX models were generated. [file 13073_2024_1297_MOESM1_ESM.xlsx]

## Sheet:  Table S1
Table S1. Cell Lines and Mice Models Established
	Patients with Cell Lines	# Unique Cell Lines	Patients with PDX Models	# Unique PDX Models
NB	26	67	15	19
CNS	23	25	1	1
Rare	47	57	31	36
Total	96	149	47	56
Table S1. A total of 96 patients enrolled onto the NMTRC009 MGT trial had at least one tumor cell line generated in the laboratory setting. Since many subjects underwent multiple tumor biopsies and/or bone marrow biopsies, subjects may have >1 unique cell line, either from the same tumor obtained from different biopsy dates or from a different disease site (bone marrow). 47 subjects’ tumors under…

## Sheet: Table S2
Table S2. Corresponding to Figure 5A. Somatic Variants in Relapsed/Refractory Childhood Solid Tumors (n=157 Patients with T/N WES).
MasterID	General	Specific	Response	Age Risk Category	Mutations/Mb	ACVR1	ALK	ARID1A	ARID1B	ATRX	BCOR	BCORL1	BRAF	CCND3	CDK4	CDK6	CDKN2A	CTNNB1	DDX3X	EGFR	EWSR1	FBXW7	FGFR1	FGFR4	H3F3A	HRAS	KRAS	MDM2	MDM4	MN1	MYC	MYCN	NCOA2	NF1	NRAS	NTRK1	PAX3	PDGFRA	PIK3CA	PIK3R1	PPM1D	PTEN	PTPN11	RAF1	RB1	RELA	ROS1	SETD2	SMARCA4
SL00031	Neuroblastoma	Neuroblastoma	SD	>=10	1.59513	Wild-type	Wild-type	Wild-type	Wild-type	Deleted	Wild-type	Wild-type	Wild-type	Wild-type	Wild-type	Wild-type	Wild-type	Wild-type	Wild-type	Wild-type	Wild-type	Wild-type	Wild-type	Wild-type	Wild-type	Wild-type	Wild-type	Wild-type	Wild-type	Wild-type	Wild-type	Wild-type	Wild-type	Wild-type	Wild-type	Wild-type	Wild-type	Wild-type	R662S	Wild-type	Wild-type	Wild-type	Wild-type	Wild-type	Wild-type	Wild-type	Wild-type	Wild-type	Wild-type
SL00273	Neuroblastoma	Neuroblastoma	PD	<10	1.26854	Wild-type	Wild-type	Wild-type	Wild-type	Wild-type	Wild-type	Wild-type	Wild-type	Wild-type	Wild-type	Wild-type	Wild-type	Wild-type	Wild-type	Wild-type	Wild-type	Wild-type	Wild-type	Wild-type	Wild-type	Wild-type	Wild-type	Wild-type	Wild-type	Wild-type	Wild-type	Gained	Wild-type	Wild-type	Wild-type	Wild-type	Wild-type	Wild-type	Wild-type	Wild-type	Wild-type	Wild-type	Wild-type	Wild-type	Wild-type	Wild-type	Wild-type	Wild-type	Wild-type
SL00274	Neuroblastoma	Neuroblastoma	NE	<10	6.41785	Wild-type	Wild-type	Q1145H	Wild-type	Wild-type	Wild-type	Wild-type	Wild-type	Wild-type	Wild-type	Wild-type	Wild-type	Wild-type	Wild-type	Wild-type	Wild-type	Wild-type	Wild-type	Wild-type	Wild-type	Wild-type	Wild-type	Wild-type	Wild-type	Wild-type	Wild-type	Gained	Wild-type	V1049F	Wild-type	Wild-type	Wild-type	V138F	Wild-type	Wild-type	Wild-type	Wild-type	Wild-type	Wild-type	Wild-type	Wild-type	Wild-type	Wild-type	Wild-type
SL00036	Neuroblastoma	Neuroblastoma	NE	>=10	4.9482	Wild-type	Wild-type	Wild-type	Wild-type	Deleted	Wild-type	Wild-type	Wild-type	Wild-type	Wild-type	Wild-type	Wild-type	Wild-type	Wild-type	Wild-type	Wild-type	Wild-type	Wild-type	Wild-type	Wild-type	Wild-type	Wild-type	Wild-type	Wild-type	Wild-type	Wild-type	Wild-type	Wild-type	Wild-type	Wild-type	Wild-type	Wild-type	Wild-type	Wild-type	Wild-type	Wild-type	Wild-type	Wild-type	Wild-type	Wild-type	Wild-type	Wild-type	Wild-type	Wild-type
SL00287	Neuroblastoma	Neuroblastoma	SD	<10	1.97226	Wild-type	Wild-type	Wild-type	Wild-type	Wild-type	Wild-type	Wild-type	Wild-type	Wild-type	Wild-type	Wild-type	Wild-type	Wild-type	Wild-type	Wild-type	Wild-type	Wild-type	Wild-type	Wild-type	Wild-type	Wild-type	Wild-type	Wild-type	Wild-type	Wild-type	Wild-type	Wild-type	Wild-type	Wild-type	Wild-type	Wild-type	Wild-type	Wild-type	Wild-type	Wild-type	Wild-type	Wild-type	Wild-type	Wild-type	Wild-type	Wild-type	Wild-type	Wild-type	Wild-type
SL00298	Rare	Rhabdomyosarcoma	NE	<10	2.74963	Wild-type	Wild-type	Wild-type	Wild-type	Wild-type	Wild-type	Wild-type	Wild-type	Wild-type	Wild-type	Wild-type	Wild-type	Wild-type	Wild-type	Wild-type	Wild-type	Wild-type	Wild-type	Wild-type	Wild-type	Wild-type	Wild-type	Wild-type	Wild-type	Wild-type	Gained	Wild-type	Wild-type	Wild-type	Wild-type	Wild-type	Wild-type	Wild-type	Wild-type	Wild-type	Wild-type	Deleted	Wild-type	Wild-type	Deleted	Wild-type	Wild-type	Wild-type	Wild-type
SL00267	Neuroblastoma	Neuroblastoma	SD	>=10	4.81088	Wild-type	Wild-type	Wild-type	Deleted	Deleted	Wild-type	Wild-type	Wild-type	Wild-type	Wild-type	Wild-type	Deleted	Wild-type	Wild-type	Wild-type	Wild-type	Wild-type	Wild-type	Wild-type	Wild-type	Wild-type	Wild-type	Wild-type	Wild-type	Wild-type	Wild-type	Wild-type	Wild-type	Wild-type	Wild-type	Wild-type	Wild-type	Wild-type	Wild-type	Wild-type	Wild-type	Wild-type	Wild-type	Wild-type	Wild-type	Wild-type	Wild-type	R1225S	Wild-type
SL00028	Neuroblastoma	Neuroblastoma	PD	<10	1.70658	Wild-type	Wild-type	Wild-type	Wild-type	I2033_D2035del	Wild-type	Wild-type	Wild-type	Wild-type	Wild-type	Wild-type	Wild-type	Wild-type	Wild-type	Wild-type	Wild-type	Wild-type	Wild-type	Wild-type	Wild-type	Wild-type	Wild-type	Wild-type	Wild-type	Wild-type	Wild-type	Wild-type	Wild-type	Wild-type	Wild-type	Wild-type	Wild-type	Wild-type	Wild-type	Wild-type	Wild-type	Wild-type	Wild-type	Wild-type	Wild-type	Wild-type	Wild-type	Wild-type	Wild-type
SL00296	Neuroblastoma	Neuroblastoma	NE	<10	4.39522	Wild-type	Wild-type	Wild-type	Q468*	Wild-type	Wild-type	Wild-type	Wild-type	Wild-type	Wild-type	Wild-type	Wild-type	Wild-type	Wild-type	Wild-type	Wild-type	Wild-type	Wild-type	Wild-type	Wild-type	Wild-type	Wild-type	Wild-type	Wild-type	Wild-type	Wild-type	Gained	Wild-type	Wild-type	Wild-type	Wild-type	Wild-type	Wild-type	Wild-type	Wild-type	Wild-type	Wild-type	Wild-type	Wild-type	Wild-type	Wild-type	Wild-type	Wild-type	Wild-type
SL00336	Neuroblastoma	Neuroblastoma	NE	<10	2.98276	Wild-type	R1275Q	Wild-type	Wild-type	Wild-type	Wild-type	S1286dup	Wild-type	Wild-type	Wild-type	Wild-type	Wild-type	Wild-type	Wild-type	Wild-type	Wild-type	Wild-type	Wild-type	Wild-type	Wild-type	Wild-type	Wild-type	Wild-type	Wild-type	Wild-type	Wild-type	Gained	Wild-type	Wild-type	Wild-type	Wild-type	Wild-type	Wild-type	Wild-type	Wild-type	Wild-type	Wild-type	Wild-type	Wild-type	Wild-type	Wild-type	Wild-type	Wild-type	Wild-type
SL00358	Neuroblastoma	Neuroblastoma	CR	<10	1.94194	Wild-type	Wild-type	Wild-type	Wild-type	Wild-type	Wild-type	Wild-type	Wild-type	Wild-type	Wild-type	Wild-type	Wild-type	Wild-type	Wild-type	Wild-type	Wild-type	Wild-type	Wild-type	Wild-type	Wild-type	Wild-type	Wild-type	Wild-type	Wild-type	Wild-type	Wild-type	Gained	Wild-type	D1537fs	Wild-type	Wild-type	Wild-type	Wild-type	Wild-type	Wild-type	Wild-type	Wild-type	Wild-type	Wild-type	Wild-type	Wild-type	Wild-type	Wild-type	Wild-type
SL00406	Neuroblastoma	Neuroblastoma	SD	<10	1.09894	Wild-type	Wild-type	Wild-type	Wild-type	Wild-type	Wild-type	Wild-type	Wild-type	Wild-type	Wild-type	Wild-type	Wild-type	Wild-type	Wild-type	Wild-type	Wild-type	Wild-type	Wild-type	Wild-type	Wild-type	Wild-type	Wild-type	Wild-type	Wild-type	Wild-type	Wild-type	Wild-type	Wild-type	Wild-type	Wild-type	Wild-type	Wild-type	Wild-type	Wild-type	Wild-type	Wild-type	Wild-type	Wild-type	Wild-type	Wild-type	Wild-type	Wild-type	Wild-type	Wild-type
SL00399	Neuroblastoma	Neuroblastoma	SD	<10	3.42936	Wild-type	Wild-type	Wild-type	Wild-type	Deleted	Wild-type	Wild-type	Wild-type	Wild-type	Gained	Wild-type	Wild-type	Wild-type	Wild-type	Wild-type	Wild-type	Wild-type	Wild-type	Wild-type	Wild-type	Wild-type	Wild-type	Gained	Wild-type	Wild-type	Wild-type	Wild-type	Wild-type	Wild-type	Wild-type	Wild-type	Wild-type	Wild-type	Wild-type	Wild-type	Wild-type	Wild-type	Wild-type	Wild-type	Wild-type	Wild-type	Wild-type	Wild-type	Wild-type
SL00462	Neuroblastoma	Neuroblastoma	NE	<10	3.79496	Wild-type	Wild-type	Wild-type	Wild-type	Wild-type	Wild-type	Wild-type	Wild-type	Wild-type	Wild-type	Wild-type	Wild-type	Wild-type	Wild-type	Wild-type	Wild-type	Wild-type	Wild-type	Wild-type	Wild-type	Wild-type	Wild-type	Wild-type	Wild-type	Wild-type	Wild-type	Gained	Wild-type	Wild-type	Wild-type	Wild-type	Wild-type	Wild-type	Wild-type	Wild-type	Wild-type	Wild-type	Wild-type	Wild-type	Wild-type	Wild-type	Wild-type	Wild-type	Wild-type
SL00471	Neuroblastoma	Neuroblastoma	SD	<10	2.40388	Wild-type	Wild-type	Wild-type	Wild-type	Wild-type	Wild-type	Wild-type	Wild-type	Wild-type	Wild-type	Gained	Wild-type	Wild-type	Wild-type	Wild-type	Wild-type	Wild-type	Wild-type	Wild-type	Wild-type	Wild-type	Wild-type	Wild-type	Wild-type	Wild-type	Wild-type	Wild-type	Wild-type	Wild-type	Wild-type	Wild-type	Wild-type	Wild-type	Wild-type	Wild-type	Wild-type	Wild-type	Wild-type	Wild-type	Wild-type	Wild-type	Wild-type	Wild-type	Wild-type
SL00306	Neuroblastoma	Neuroblastoma	SD	>=10	2.93592	Wild-type	Wild-type	Wild-type	Wild-type	Wild-type	Wild-type	Wild-type	Wild-type	Wild-type	Wild-type	Wild-type	Wild-type	Wild-type	Wild-type	Wild-type	Wild-type	Wild-type	Wild-type	Wild-type	Wild-type	Wild-type	Wild-type	Wild-type	Wild-type	Wild-type	Wild-type	Wild-type	Wild-type	Wild-type	Wild-type	Wild-type	Wild-type	Wild-type	Wild-type	Wild-type	Wild-type	Wild-type	Wild-type	Wild-type	Wild-type	Wild-type	Wild-type	Wild-type	Wild-type
SL00431	Neuroblastoma	Neuroblastoma	SD	<10	4.21456	Wild-type	Wild-type	Wild-type	Wild-type	Wild-type	Wild-type	Wild-type	Wild-type	Wild-type	Wild-type	Wild-type	Wild-type	Wild-type	Wild-type	Wild-type	Wild-type	Wild-type	Wild-type	Wild-type	Wild-type	Wild-type	Wild-type	Wild-type	Wild-type	Wild-type	Wild-type	Wild-type	Wild-type	Wild-type	Wild-type	Wild-type	Wild-type	Wild-type	Wild-type	Wild-type	Gained	Wild-type	Wild-type	Wild-type	Wild-type	Wild-type	Wild-type	Wild-type	Wild-type
SL00454	Neuroblastoma	Neuroblastoma	SD	<10	4.8246	Wild-type	Wild-type	Wild-type	Wild-type	Wild-type	Wild-type	Wild-type	Wild-type	Wild-type	Wild-type	Wild-type	Wild-type	Wild-type	Wild-type	Wild-type	Wild-type	Wild-type	Wild-type	Wild-type	Wild-type	Wild-type	Wild-type	Wild-type	Wild-type	Wild-type	Wild-type	Wild-type	Wild-type	Wild-type	Wild-type	Wild-type	Wild-type	Wild-type	Wild-type	Wild-type	Gained	Wild-type	Wild-type	Wild-type	Wild-type	Wild-type	Wild-type	Wild-type	Wild-type
SL00528	Neuroblastoma	Neuroblastoma	NED	<10	3.53721	Wild-type	I1171T	Wild-type	Wild-type	V2127L	Wild-type	Wild-type	Wild-type	Wild-type	Wild-type	Wild-type	Wild-type	Wild-type	Wild-type	Wild-type	Wild-type	Wild-type	Wild-type	Wild-type	Wild-type	Wild-type	Wild-type	Wild-type	Wild-type	Wild-type	Wild-type	Wild-type	Wild-type	Wild-type	Wild-type	Wild-type	Wild-type	Wild-type	Wild-type	Wild-type	Wild-type	Wild-type	Wild-type	Wild-type	Wild-type	Wild-type	Wild-type	Wild-type	Wild-type
SL00544	Neuroblastoma	Neuroblastoma	NE	<10	3.64976	Wild-type	Wild-type	Wild-type	Wild-type	Wild-type	Wild-type	Wild-type	Wild-type	Wild-type	Wild-type	Wild-type	Wild-type	Wild-type	Wild-type	Wild-type	Wild-type	Wild-type	Wild-type	Wild-type	Wild-type	Wild-type	Wild-type	Wild-type	Wild-type	Wild-type	Wild-type	Gained	Wild-type	Wild-type	Wild-type	Wild-type	Wild-type	Wild-type	Wild-type	Wild-type	Wild-type	Wild-type	Wild-type	Wild-type	Wild-type	Wild-type	Wild-type	Wild-type	Wild-type
SL00398	Neuroblastoma	Neuroblastoma	CR	<10	3.27981	Wild-type	Wild-type	Wild-type	Wild-type	Deleted	Wild-type	Wild-type	Wild-type	Wild-type	Wild-type	Wild-type	Wild-type	Wild-type	Wild-type	Wild-type	Wild-type	Wild-type	Wild-type	Wild-type	Wild-type	Wild-type	Wild-type	Wild-type	Wild-type	Wild-type	Wild-type	Wild-type	Wild-type	Wild-type	Wild-type	Wild-type	Wild-type	Wild-type	Wild-type	Wild-type	Gained	Wild-type	Wild-type	Wild-type	Wild-type	Wild-type	Wild-type	Wild-type	Wild-type
SL00599	Neuroblastoma	Neuroblastoma	SD	>=10	3.43163	Wild-type	Wild-type	Wild-type	Wild-type	Wild-type	Wild-type	Wild-type	Wild-type	Wild-type	Wild-type	Wild-type	Wild-type	Wild-type	Wild-type	Wild-type	Wild-type	Wild-type	Wild-type	Wild-type	Wild-type	Wild-type	A146T	Wild-type	Wild-type	Wild-type	Wild-type	Wild-type	Wild-type	Wild-type	Wild-type	Wild-type	Wild-type	Wild-type	Wild-type	Wild-type	Wild-type	Wild-type	Wild-type	Wild-type	Wild-type	Wild-type	Wild-type	Wild-type	Wild-type
SL00356	Neuroblastoma	Neuroblastoma	CR	>=10	5.62412	Wild-type	Wild-type	Wild-type	Wild-type	Deleted	Wild-type	Wild-type	Wild-type	Wild-type	Wild-type	Wild-type	Wild-type	Wild-type	Wild-type	Wild-type	Wild-type	Wild-type	Wild-type	Wild-type	Wild-type	Wild-type	Wild-type	Wild-type	Wild-type	Wild-type	Wild-type	Wild-type	Wild-type	Wild-type	Wild-type	Wild-type	Wild-type	Wild-type	Wild-type	Wild-type	Wild-type	Wild-type	Wild-type	Wild-type	Wild-type	Wild-type	Wild-type	Wild-type	Wild-type
SL00624	Neuroblastoma	Neuroblastoma	SD	>=10	5.47266	Wild-type	Wild-type	Wild-type	G2091fs	P663fs	Wild-type	Wild-type	Wild-type	Wild-type	Wild-type	Wild-type	Wild-type	Wild-type	Wild-type	Wild-type	Wild-type	Wild-type	Wild-type	Wild-type	Wild-type	Wild-type	Wild-type	Wild-type	Wild-type	Wild-type	Wild-type	P44L	Wild-type	Wild-type	Wild-type	Wild-type	Wild-type	Wild-type	Wild-type	Wild-type	Wild-type	Wild-type	Wild-type	Wild-type	Wild-type	Wild-type	Wild-type	Wild-type	Q1196H
SL00647	Neuroblastoma	Neuroblastoma	NE	>=10	4.42292	Wild-type	Wild-type	Wild-type	Wild-type	Deleted	Wild-type	Wild-type	Wild-type	Wild-type	Wild-type	Wild-type	Deleted	Wild-type	Wild-type	Wild-type	Wild-type	Wild-type	Wild-type	Wild-type	Wild-type	Wild-type	Wild-type	Wild-type	Wild-type	Wild-type	Wild-type	Wild-type	Wild-type	P1323T	Wild-type	Wild-type	Wild-type	Wild-type	Wild-type	Wild-type	Gained	Wild-type	Wild-type	Wild-type	Wild-type	Wild-type	Wild-type	Wild-type	Wild-type
SL00593	Neuroblastoma	Neuroblastoma	SD	>=10	4.35531	Wild-type	Wild-type	Wild-type	Wild-type	Wild-type	Wild-type	Wild-type	Wild-type	Wild-type	Wild-type	Wild-type	Wild-type	Wild-type	Wild-type	Wild-type	Wild-type	Wild-type	Wild-type	Wild-type	Wild-type	Wild-type	Wild-type	Wild-type	Wild-type	Wild-type	Wild-type	Wild-type	Wild-type	Wild-type	Wild-type	Wild-type	Wild-type	Wild-type	Wild-type	Wild-type	Wild-type	Wild-type	Wild-type	Wild-type	Wild-type	Wild-type	Wild-type	Wild-type	Wild-type
SL00230	Neuroblastoma	Neuroblastoma	SD	>=10	56.254	Wild-type	Wild-type	Wild-type	Wild-type	Deleted; V2037I	Wild-type	E37K	Wild-type	Wild-type	Wild-type	Wild-type	Wild-type	Wild-type	Wild-type	Wild-type	Wild-type	Wild-type	Wild-type	Wild-type	Wild-type	Wild-type	Wild-type	Wild-type	Wild-type	Wild-type	Wild-type	Wild-type	Wild-type	Wild-type	Wild-type	Wild-type	Wild-type	E54K	S438P	Wild-type	S415F	Wild-type	Wild-type	Wild-type	Wild-type	Wild-type	Wild-type	V1583I	Wild-type
SL00739	Neuroblastoma	Neuroblastoma	NED	>=10	6.73189	Wild-type	Wild-type	Wild-type	Wild-type	Deleted	Wild-type	Deleted	Wild-type	Wild-type	Wild-type	Wild-type	Deleted	Wild-type	Wild-type	Wild-type	Wild-type	Wild-type	Wild-type	Wild-type	Wild-type	Wild-type	Wild-type	Wild-type	Wild-type	Wild-type	Wild-type	Wild-type	Wild-type	Wild-type	Wild-type	Wild-type	Wild-type	Wild-type	Wild-type	Wild-type	Wild-type	Wild-type	Wild-type	Wild-type	Wild-type	Wild-type	Wild-type	Wild-type	Wild-type
SL00749	Neuroblastoma	Neuroblastoma	NE	<10	4.93367	Wild-type	Wild-type	Wild-type	Wild-type	Wild-type	Y660F	Wild-type	Wild-type	Wild-type	Wild-type	Wild-type	Wild-type	Wild-type	Wild-type	Wild-type	Wild-type	Wild-type	Wild-type	Wild-type	Wild-type	Wild-type	Wild-type	Wild-type	Wild-type	Wild-type	Wild-type	Wild-type	Wild-type	Wild-type	Wild-type	Wild-type	Wild-type	Wild-type	Wild-type	Wild-type	Wild-type	Wild-type	Wild-type	Wild-type	Wild-type	Wild-type	Wild-type	Wild-type	Wild-type
SL00477	Neuroblastoma	Neuroblastoma	PD	<10	3.40252	Wild-type	Wild-type	Wild-type	Wild-type	Wild-type	Wild-type	Wild-type	Wild-type	Wild-type	Gained	Wild-type	Wild-type	Wild-type	Wild-type	Wild-type	Wild-type	Wild-type	Wild-type	Wild-type	Wild-type	Wild-type	Wild-type	Gained	Wild-type	Wild-type	Wild-type	Wild-type	Wild-type	Wild-type	Wild-type	Wild-type	Wild-type	Wild-type	Wild-type	Wild-type	Wild-type	Wild-type	Wild-type	Wild-type	Wild-type	Wild-type	Wild-type	Wild-type	Wild-type
SL00783	Neuroblastoma	Neuroblastoma	NE	<10	2.78046	Wild-type	Gained; F1174L	Deleted	Wild-type	Wild-type	Wild-type	Wild-type	Wild-type	Wild-type	Wild-type	Wild-type	Wild-type	Wild-type	Wild-type	Wild-type	Wild-type	Wild-type	Wild-type	Wild-type	Wild-type	Wild-type	Wild-type	Wild-type	Wild-type	Wild-type	Wild-type	Gained	Wild-type	Wild-type	Wild-type	Wild-type	Wild-type	Wild-type	Wild-type	Wild-type	Wild-type	Wild-type	Wild-type	Wild-type	Wild-type	Wild-type	Wild-type	Wild-type	Wild-type
SL00791	Neuroblastoma	Neuroblastoma	SD	<10	4.86507	Wild-type	Wild-type	Wild-type	Wild-type	Deleted	Wild-type	Wild-type	Wild-type	Wild-type	Wild-type	Wild-type	Wild-type	Wild-type	Wild-type	Wild-type	Wild-type	Wild-type	Wild-type	Wild-type	Wild-type	Wild-type	Wild-type	Wild-type	Wild-type	Wild-type	Wild-type	Wild-type	Wild-type	Wild-type	Wild-type	Wild-type	Wild-type	Wild-type	Wild-type	Wild-type	Wild-type	Wild-type	Wild-type	Wild-type	Wild-type	Wild-type	Wild-type	Wild-type	Wild-type
SL00820	Neuroblastoma	Neuroblastoma	NE	<10	1.62106	Wild-type	Wild-type	Wild-type	Wild-type	Wild-type	Wild-type	Wild-type	Wild-type	Wild-type	Wild-type	Wild-type	Wild-type	Wild-type	Wild-type	Wild-type	Wild-type	Wild-type	Wild-type	Wild-type	Wild-type	Wild-type	Wild-type	Gained	Wild-type	Wild-type	Wild-type	Gained	Wild-type	Wild-type	Wild-type	Wild-type	Wild-type	Wild-type	Wild-type	Wild-type	Wild-type	Wild-type	Wild-type	Wild-type	Structural Variant Breakpoint	Wild-type	Wild-type	Wild-type	Wild-type
SL00822	Neuroblastoma	Neuroblastoma	PD	<10	2.14525	Wild-type	Wild-type	Wild-type	Wild-type	Wild-type	Wild-type	Wild-type	Wild-type	Wild-type	Wild-type	Wild-type	Wild-type	Wild-type	Wild-type	Wild-type	Wild-type	Wild-type	Wild-type	Wild-type	Wild-type	Wild-type	Wild-type	Wild-type	Wild-type	Wild-type	Wild-type	Wild-type	Wild-type	Wild-type	Wild-type	Wild-type	Wild-type	Wild-type	Wild-type	Wild-type	Wild-type	Wild-type	Wild-type	Wild-type	Wild-type	Wild-type	Wild-type	Wild-type	Wild-type
SL00620	Neuroblastoma	Neuroblastoma	NE	<10	1.4857	Wild-type	Wild-type	Wild-type	Wild-type	Wild-type	Wild-type	Wild-type	Wild-type	Wild-type	Wild-type	Wild-type	Deleted	Wild-type	Wild-type	Wild-type	Wild-type	Wild-type	Wild-type	Wild-type	Wild-type	Wild-type	Wild-type	Wild-type	Wild-type	Wild-type	Wild-type	Gained	Wild-type	Wild-type	Wild-type	Wild-type	Wild-type	Wild-type	Wild-type	Wild-type	Wild-type	Wild-type	Wild-type	Wild-type	Wild-type	Wild-type	Wild-type	Wild-type	Wild-type
SL00540	Neuroblastoma	Neuroblastoma	SD	>=10	2.63428	Gained	Gained	Deleted	Deleted	Wild-type	Wild-type	Wild-type	Wild-type	Wild-type	Wild-type	Gained	Deleted	Wild-type	Wild-type	Wild-type	Wild-type	Wild-type	Wild-type	Wild-type	Wild-type	Wild-type	Wild-type	Wild-type	Wild-type	Wild-type	Wild-type	Wild-type	Wild-type	Wild-type	Wild-type	Wild-type	Gained	Gained	Gained	Wild-type	Wild-type	Wild-type	Wild-type	Wild-type	Wild-type	Wild-type	Wild-type	Deleted	Deleted
SL00876	Neuroblastoma	Neuroblastoma	SD	<10	3.37385	Wild-type	Wild-type	Wild-type	Wild-type	Wild-type	Wild-type	Wild-type	Wild-type	Wild-type	Wild-type	Gained	Wild-type	Wild-type	Wild-type	Wild-type	Wild-type	Wild-type	Wild-type	Wild-type	Wild-type	Wild-type	Wild-type	Wild-type	Wild-type	Wild-type	Wild-type	Gained	Wild-type	Wild-type	Wild-type	Wild-type	Wild-type	Wild-type	Wild-type	Wild-type	Wild-type	Wild-type	Wild-type	Wild-type	Wild-type	Wild-type	Wild-type	Wild-type	Wild-type
SL00825	Neuroblastoma	Neuroblastoma	SD	>=10	2.73765	Wild-type	Wild-type	Wild-type	Wild-type	Deleted	Wild-type	Wild-type	Wild-type	Wild-type	Wild-type	Wild-type	Deleted	Wild-type	Wild-type	Wild-type	Wild-type	Wild-type	Wild-type	Wild-type	Wild-type	Wild-type	Wild-type	Wild-type	Wild-type	Wild-type	Wild-type	Wild-type	Wild-type	Wild-type	Wild-type	Wild-type	Wild-type	Wild-type	Wild-type	Wild-type	Wild-type	Wild-type	Wild-type	Wild-type	Wild-type	Wild-type	Wild-type	Wild-type	Wild-type
SL00260	CNS tumor	Other CNS tumor	PR	<10	0.661762	Wild-type	Wild-type	Wild-type	Wild-type	Wild-type	Wild-type	Wild-type	Wild-type	Wild-type	Wild-type	Wild-type	Wild-type	Wild-type	Wild-type	Wild-type	Wild-type	Wild-type	Wild-type	Wild-type	Wild-type	Wild-type	Wild-type	Wild-type	Wild-type	Wild-type	Wild-type	Wild-type	Wild-type	Wild-type	Wild-type	Wild-type	Wild-type	Wild-type	Wild-type	Wild-type	Wild-type	Wild-type	Wild-type	Wild-type	Wild-type	Wild-type	Wild-type	Wild-type	Wild-type
SL00323	CNS tumor	Astrocytoma	NE	>=10	1.67892	Wild-type	Wild-type	Wild-type	Wild-type	Wild-type	Wild-type	N1555fs	Wild-type	Wild-type	Wild-type	Wild-type	Wild-type	Wild-type	Wild-type	Wild-type	Wild-type	Wild-type	Wild-type	Wild-type	K27M	Wild-type	Wild-type	Wild-type	Wild-type	Wild-type	Wild-type	Wild-type	Wild-type	Wild-type	Wild-type	Wild-type	Wild-type	Wild-type	I69N; E542K	Wild-type	Wild-type	Wild-type	Wild-type	Wild-type	Wild-type	Wild-type	Wild-type	Wild-type	Wild-type
SL00353	CNS tumor	GBM	SD	<10	0.593739	Wild-type	Wild-type	Wild-type	Wild-type	Wild-type	Wild-type	Wild-type	Wild-type	Wild-type	Wild-type	Wild-type	Wild-type	Wild-type	Wild-type	Wild-type	Wild-type	Wild-type	Wild-type	Wild-type	K27M	Wild-type	Wild-type	Wild-type	Wild-type	Wild-type	Wild-type	Wild-type	Wild-type	Wild-type	Wild-type	Wild-type	Wild-type	Gained	Wild-type	Wild-type	Wild-type	Wild-type	Wild-type	Wild-type	Wild-type	Wild-type	Wild-type	Wild-type	Wild-type
SL00385	CNS tumor	Other CNS tumor	PR	<10	0.383578	Wild-type	Wild-type	Wild-type	Wild-type	Wild-type	Wild-type	Wild-type	Wild-type	Wild-type	Wild-type	Wild-type	Wild-type	Wild-type	Wild-type	Wild-type	Wild-type	Wild-type	Wild-type	Wild-type	Wild-type	Wild-type	Wild-type	Wild-type	Wild-type	Wild-type	Wild-type	Wild-type	Wild-type	Wild-type	Wild-type	Wild-type	Wild-type	Wild-type	Wild-type	Wild-type	Wild-type	Wild-type	Wild-type	Wild-type	Wild-type	Wild-type	Wild-type	Wild-type	Wild-type
SL00391	CNS tumor	Astrocytoma	SD	>=10	0.231534	Wild-type	Wild-type	Wild-type	Wild-type	Wild-type	Wild-type	Wild-type	Wild-type	Wild-type	Wild-type	Wild-type	Wild-type	Wild-type	Wild-type	Wild-type	Wild-type	Wild-type	Wild-type	Wild-type	Wild-type	Wild-type	Wild-type	Wild-type	Wild-type	Wild-type	Wild-type	Wild-type	Wild-type	Wild-type	Wild-type	Wild-type	Wild-type	Wild-type	Wild-type	Wild-type	Wild-type	Wild-type	Wild-type	Wild-type	Wild-type	Wild-type	Wild-type	Wild-type	Wild-type
SL00405	CNS tumor	CPC	NED	<10	0.611977	Wild-type	Wild-type	Wild-type	Wild-type	Wild-type	Wild-type	Wild-type	Wild-type	Wild-type	Wild-type	Wild-type	Wild-type	Wild-type	Wild-type	Wild-type	Wild-type	Wild-type	Wild-type	Wild-type	Wild-type	Wild-type	Wild-type	Wild-type	Wild-type	Wild-type	Wild-type	Wild-type	Wild-type	Wild-type	Wild-type	Wild-type	Wild-type	Wild-type	Wild-type	Wild-type	Wild-type	Wild-type	Wild-type	Wild-type	Wild-type	Wild-type	Wild-type	Wild-type	Wild-type
SL00421	CNS tumor	DIPG	PD	<10	1.32939	R206H	Wild-type	Wild-type	Wild-type	Wild-type	Wild-type	Wild-type	Wild-type	Wild-type	Wild-type	Wild-type	Wild-type	Wild-type	Wild-type	Wild-type	Wild-type	Wild-type	Wild-type	Wild-type	K27M	Wild-type	Wild-type	Wild-type	Wild-type	Wild-type	Wild-type	Wild-type	Wild-type	Wild-type	Wild-type	Wild-type	Wild-type	Wild-type	E545K; H1047R	Wild-type	Wild-type	Wild-type	Wild-type	Wild-type	Wild-type	Wild-type	Wild-type	Wild-type	Wild-type
SL00429	CNS tumor	Astrocytoma	PR	<10	0.18094	Wild-type	Wild-type	Wild-type	Wild-type	Wild-type	Wild-type	Wild-type	KIAA1549_BRAF(Fusion); Gained	Wild-type	Wild-type	Wild-type	Wild-type	Wild-type	Wild-type	Wild-type	Wild-type	Wild-type	Wild-type	Wild-type	Wild-type	Wild-type	Wild-type	Wild-type	Wild-type	Wild-type	Wild-type	Wild-type	Wild-type	Wild-type	Wild-type	Wild-type	Wild-type	Wild-type	Wild-type	Wild-type	Wild-type	Wild-type	Wild-type	Wild-type	Wild-type	Wild-type	Wild-type	Wild-type	Wild-type
SL00467	CNS tumor	Other CNS tumor	SD	<10	0.161652	Wild-type	Wild-type	Wild-type	Wild-type	Wild-type	Wild-type	Wild-type	Wild-type	Wild-type	Wild-type	Wild-type	Wild-type	Wild-type	Wild-type	Wild-type	Wild-type	Wild-type	Wild-type	Wild-type	Wild-type	Wild-type	Wild-type	Wild-type	Wild-type	Wild-type	Wild-type	Wild-type	Wild-type	Wild-type	Wild-type	Wild-type	Wild-type	Wild-type	Wild-type	Wild-type	Wild-type	Wild-type	Wild-type	Wild-type	Wild-type	Wild-type	Wild-type	Wild-type	Wild-type
SL00472	CNS tumor	Other CNS tumor	NED	>=10	0.740479	Wild-type	Wild-type	Wild-type	M1504I	Wild-type	Wild-type	Wild-type	Wild-type	Wild-type	Wild-type	Wild-type	Wild-type	Wild-type	Wild-type	Wild-type	Wild-type	Wild-type	Wild-type	Wild-type	Wild-type	Wild-type	Wild-type	Wild-type	Wild-type	Wild-type	Wild-type	Wild-type	Wild-type	Wild-type	Wild-type	Wild-type	Wild-type	Wild-type	Wild-type	Wild-type	Wild-type	Wild-type	Wild-type	Wild-type	Wild-type	Wild-type	Wild-type	Wild-type	Wild-type
SL00484	Rare	MPNST	NE	<10	1.87386	Wild-type	Wild-type	Wild-type	Wild-type	Wild-type	Wild-type	Wild-type	Wild-type	Wild-type	Wild-type	Wild-type	Deleted	Wild-type	Wild-type	Wild-type	Wild-type	Deleted	Wild-type	Wild-type	Wild-type	Wild-type	Wild-type	Wild-type	Wild-type	Wild-type	Wild-type	Wild-type	Wild-type	Wild-type	Wild-type	Wild-type	Wild-type	Wild-type	H1047R	Wild-type	Wild-type	Wild-type	Wild-type	Wild-type	Deleted	Wild-type	Wild-type	Wild-type	Wild-type
SL00517	CNS tumor	Astrocytoma	NED	<10	10.8735	Wild-type	Wild-type	Wild-type	Wild-type	Wild-type	Wild-type	V309I	Wild-type	Wild-type	Wild-type	Wild-type	Deleted	Wild-type	Wild-type	Wild-type	Wild-type	Wild-type	FGFR1_TACC1(Fusion)	Wild-type	Wild-type	Wild-type	Wild-type	Wild-type	Wild-type	Wild-type	Wild-type	Wild-type	Wild-type	Wild-type	Wild-type	Wild-type	Wild-type	Wild-type	Wild-type	Wild-type	Wild-type	Wild-type	Wild-type	Wild-type	Wild-type	Wild-type	Wild-type	Wild-type	Wild-type
SL00530	CNS tumor	GBM	NED	>=10	1.81409	Wild-type	Wild-type	Wild-type	Wild-type	R808*	Wild-type	Wild-type	Wild-type	Wild-type	Gained	Wild-type	Wild-type	Wild-type	Wild-type	Wild-type	Wild-type	Wild-type	Wild-type	Wild-type	K27M	Wild-type	Wild-type	Wild-type	Wild-type	Wild-type	Wild-type	Wild-type	Wild-type	Wild-type	Wild-type	Wild-type	Wild-type	Wild-type	Wild-type	Wild-type	E525*	Wild-type	Wild-type	Wild-type	Wild-type	Wild-type	Wild-type	Wild-type	Wild-type
SL00533	CNS tumor	Ependymoma	PD	>=10	0.625103	Wild-type	Wild-type	Wild-type	Wild-type	Wild-type	Wild-type	Wild-type	Wild-type	Wild-type	Wild-type	Wild-type	Deleted	Wild-type	Wild-type	Wild-type	Wild-type	Wild-type	Wild-type	Wild-type	Wild-type	Wild-type	Wild-type	Wild-type	Wild-type	Wild-type	Wild-type	Wild-type	Wild-type	Wild-type	Wild-type	Wild-type	Wild-type	Wild-type	Wild-type	Wild-type	Wild-type	Wild-type	Wild-type	Wild-type	Wild-type	C11orf95_RELA(Fusion)	Wild-type	Wild-type	Wild-type
SL00322	CNS tumor	Other CNS tumor	PD	>=10	1.38461	Wild-type	Wild-type	Wild-type	Wild-type	Wild-type	Wild-type	Wild-type	Wild-type	Wild-type	Wild-type	Wild-type	Wild-type	Wild-type	Wild-type	Wild-type	Wild-type	Wild-type	Wild-type	Wild-type	Wild-type	Wild-type	Wild-type	Wild-type	Wild-type	Wild-type	Wild-type	Wild-type	Wild-type	Wild-type	Wild-type	Wild-type	Wild-type	Wild-type	Wild-type	Wild-type	Wild-type	Wild-type	Wild-type	Wild-type	Wild-type	Wild-type	Wild-type	Wild-type	Wild-type
SL00567	CNS tumor	Ependymoma	PD	<10	0.75173	Wild-type	Wild-type	Wild-type	Wild-type	Wild-type	Wild-type	Wild-type	Wild-type	Wild-type	Wild-type	Wild-type	Deleted	Wild-type	Wild-type	Wild-type	Wild-type	Wild-type	Wild-type	Wild-type	Wild-type	Wild-type	Wild-type	Wild-type	Wild-type	Wild-type	Wild-type	Wild-type	Wild-type	Wild-type	Wild-type	Wild-type	Wild-type	Wild-type	Wild-type	Wild-type	Wild-type	Wild-type	Wild-type	Wild-type	Wild-type	C11orf95_RELA(Fusion)	Wild-type	Wild-type	Wild-type
SL00572	CNS tumor	Other CNS tumor	NED	<10	1.25676	Wild-type	Wild-type	Wild-type	Wild-type	Wild-type	Wild-type	Wild-type	Wild-type	Wild-type	Wild-type	Wild-type	Wild-type	Wild-type	Wild-type	Wild-type	Wild-type	Wild-type	Wild-type	Wild-type	Wild-type	Wild-type	Wild-type	Wild-type	Wild-type	Wild-type	Wild-type	Wild-type	Wild-type	Wild-type	Wild-type	Wild-type	Wild-type	Wild-type	Wild-type	Wild-type	Wild-type	Wild-type	Wild-type	Wild-type	Wild-type	Wild-type	Wild-type	Wild-type	Wild-type
SL00578	CNS tumor	Other CNS tumor	NED	>=10	1.37272	Wild-type	Wild-type	Wild-type	Wild-type	Wild-type	Wild-type	Wild-type	Wild-type	Wild-type	Wild-type	Wild-type	Wild-type	Wild-type	Wild-type	Wild-type	Wild-type	Wild-type	Wild-type	Wild-type	Wild-type	Wild-type	Wild-type	Wild-type	Wild-type	Wild-type	Wild-type	Wild-type	Wild-type	Wild-type	Wild-type	Wild-type	Wild-type	Wild-type	Wild-type	Wild-type	Wild-type	Wild-type	Wild-type	Wild-type	Wild-type	Wild-type	Wild-type	Wild-type	Wild-type
SL00607	CNS tumor	Ependymoma	NE	<10	1.10946	Wild-type	Wild-type	Wild-type	Wild-type	Wild-type	Wild-type	Wild-type	Wild-type	Wild-type	Wild-type	Wild-type	Wild-type	Wild-type	Wild-type	Wild-type	Wild-type	Wild-type	Wild-type	Wild-type	Wild-type	Wild-type	Wild-type	Wild-type	Wild-type	Wild-type	Wild-type	Wild-type	Wild-type	Wild-type	Wild-type	Wild-type	Wild-type	Wild-type	Wild-type	Wild-type	Wild-type	Wild-type	Wild-type	Wild-type	Wild-type	Wild-type	Wild-type	Wild-type	Wild-type
SL00610	CNS tumor	Astrocytoma	NE	<10	0.17106	Wild-type	Wild-type	Wild-type	Wild-type	Wild-type	Wild-type	Wild-type	Wild-type	Wild-type	Wild-type	Wild-type	Wild-type	Wild-type	Wild-type	Wild-type	Wild-type	Wild-type	Wild-type	Wild-type	Wild-type	Wild-type	Wild-type	Wild-type	Wild-type	Wild-type	Wild-type	Wild-type	Wild-type	Wild-type	Wild-type	Wild-type	Wild-type	Wild-type	Wild-type	Wild-type	Wild-type	Wild-type	Wild-type	Wild-type	Wild-type	Wild-type	EEF1G_ROS1(Fusion)	Wild-type	Wild-type
SL00630	CNS tumor	GBM	NE	>=10	1.16693	Wild-type	Wild-type	Wild-type	Wild-type	Wild-type	Wild-type	Wild-type	Wild-type	Wild-type	Wild-type	Wild-type	Wild-type	Wild-type	Wild-type	Wild-type	Wild-type	Wild-type	Wild-type	Wild-type	K27M	Wild-type	Wild-type	Wild-type	Wild-type	Wild-type	Wild-type	Wild-type	Wild-type	Wild-type	Wild-type	Wild-type	Wild-type	Wild-type	Wild-type	Wild-type	Wild-type	Deleted	G503V	Wild-type	Wild-type	Wild-type	Wild-type	Wild-type	Wild-type
SL00643	CNS tumor	Ependymoma	SD	<10	0.482806	Wild-type	Wild-type	Wild-type	Wild-type	Wild-type	Wild-type	Wild-type	Wild-type	Wild-type	Wild-type	Wild-type	Wild-type	Wild-type	Wild-type	Wild-type	Wild-type	Wild-type	Wild-type	Wild-type	Wild-type	Wild-type	Wild-type	Wild-type	Wild-type	Wild-type	Wild-type	Wild-type	Wild-type	Wild-type	Wild-type	Wild-type	Wild-type	Wild-type	Wild-type	Wild-type	Wild-type	Wild-type	Wild-type	Wild-type	Wild-type	Wild-type	Wild-type	Wild-type	Wild-type
SL00536	CNS tumor	Other CNS tumor	NED	<10	0.0947747	Wild-type	Wild-type	Wild-type	Wild-type	Wild-type	Wild-type	Wild-type	V600E	Wild-type	Wild-type	Wild-type	Wild-type	Wild-type	Wild-type	Wild-type	Wild-type	Wild-type	Wild-type	Wild-type	Wild-type	Wild-type	Wild-type	Wild-type	Wild-type	Wild-type	Wild-type	Wild-type	Wild-type	Wild-type	Wild-type	Wild-type	Wild-type	Wild-type	Wild-type	Wild-type	Wild-type	Wild-type	Wild-type	Wild-type	Wild-type	Wild-type	Wild-type	Wild-type	Wild-type
SL00673	CNS tumor	Medulloblastoma	CR	<10	1.86804	Wild-type	Wild-type	Wild-type	Wild-type	Wild-type	Wild-type	Wild-type	Wild-type	Wild-type	Wild-type	Wild-type	Wild-type	Wild-type	R326C	Wild-type	Wild-type	Wild-type	Wild-type	Wild-type	Wild-type	Wild-type	Wild-type	Wild-type	Wild-type	Wild-type	Wild-type	Wild-type	Wild-type	Wild-type	Wild-type	Wild-type	Wild-type	Wild-type	Wild-type	Wild-type	Wild-type	Wild-type	Wild-type	Wild-type	Wild-type	Wild-type	Wild-type	Wild-type	Wild-type
SL00696	CNS tumor	Ependymoma	NED	>=10	0.795908	Wild-type	Wild-type	Wild-type	Wild-type	Wild-type	Wild-type	Wild-type	Wild-type	Wild-type	Wild-type	Wild-type	Wild-type	Wild-type	Wild-type	Wild-type	Wild-type	Wild-type	Wild-type	Wild-type	Wild-type	Wild-type	Wild-type	Wild-type	Wild-type	Wild-type	Wild-type	Wild-type	Wild-type	Wild-type	Wild-type	Wild-type	Wild-type	Wild-type	Wild-type	Wild-type	Wild-type	Wild-type	Wild-type	Wild-type	Wild-type	Wild-type	Wild-type	Wild-type	Wild-type
SL00697	CNS tumor	GBM	CR	>=10	0.716599	Wild-type	Wild-type	Wild-type	Wild-type	Wild-type	S336fs	Wild-type	Wild-type	Wild-type	Wild-type	Wild-type	Deleted	Wild-type	Wild-type	Wild-type	Wild-type	Wild-type	Wild-type	Wild-type	Wild-type	Wild-type	Wild-type	Wild-type	Wild-type	Wild-type	Wild-type	Wild-type	Wild-type	Wild-type	Wild-type	Wild-type	Wild-type	Gained; TMEM165_PDGFRA(Fusion)	Wild-type	Wild-type	Wild-type	Wild-type	Wild-type	Wild-type	Wild-type	Wild-type	Wild-type	Wild-type	Wild-type
SL00698	CNS tumor	Ependymoma	PD	<10	0.143731	Wild-type	Wild-type	Wild-type	Wild-type	Wild-type	Wild-type	Wild-type	Wild-type	Wild-type	Wild-type	Wild-type	Wild-type	Wild-type	Wild-type	Wild-type	Wild-type	Wild-type	Wild-type	Wild-type	Wild-type	Wild-type	Wild-type	Wild-type	Wild-type	Wild-type	Wild-type	Wild-type	Wild-type	Wild-type	Wild-type	Wild-type	Wild-type	Wild-type	Wild-type	Wild-type	Wild-type	Wild-type	Wild-type	Wild-type	Wild-type	Wild-type	Wild-type	Wild-type	Wild-type
SL00706	CNS tumor	Medulloblastoma	SD	>=10	4.82919	Wild-type	Wild-type	Wild-type	Wild-type	Wild-type	Wild-type	Wild-type	Wild-type	Wild-type	Wild-type	Wild-type	Wild-type	Wild-type	Wild-type	Wild-type	Wild-type	Wild-type	Wild-type	Wild-type	Wild-type	Wild-type	Wild-type	Wild-type	Wild-type	Wild-type	Wild-type	Wild-type	Wild-type	Wild-type	Wild-type	Wild-type	Wild-type	Wild-type	Wild-type	Wild-type	Wild-type	Wild-type	Wild-type	Wild-type	Wild-type	Wild-type	Wild-type	Wild-type	Wild-type
SL00731	CNS tumor	DIPG	SD	<10	0.525587	Wild-type	Wild-type	Wild-type	Wild-type	Wild-type	Wild-type	Wild-type	Wild-type	Wild-type	Wild-type	Wild-type	Wild-type	Wild-type	Wild-type	Wild-type	Wild-type	Wild-type	Wild-type	Wild-type	K27M	Wild-type	Wild-type	Wild-type	Wild-type	Wild-type	Wild-type	Wild-type	Wild-type	Wild-type	Wild-type	Wild-type	Wild-type	Wild-type	Wild-type	Wild-type	Wild-type	Deleted	Wild-type	Wild-type	Wild-type	Wild-type	Wild-type	Wild-type	Wild-type
SL00745	CNS tumor	GBM	NE	>=10	2.04031	Wild-type	Wild-type	Wild-type	Wild-type	Wild-type	Wild-type	Wild-type	Wild-type	Wild-type	Wild-type	Wild-type	Wild-type	Wild-type	Wild-type	Wild-type	Wild-type	Wild-type	Wild-type	Wild-type	K27M	Wild-type	Wild-type	Wild-type	Wild-type	Wild-type	Wild-type	Wild-type	Wild-type	Y489C; S2599fs	Wild-type	Wild-type	Wild-type	V561D	Wild-type	Wild-type	Wild-type	Deleted	Wild-type	Wild-type	Wild-type	Wild-type	Wild-type	Wild-type	Wild-type
SL00748	CNS tumor	Ependymoma	PD	<10	0.315395	Wild-type	Wild-type	Wild-type	Wild-type	Wild-type	Wild-type	Wild-type	Wild-type	Wild-type	Wild-type	Wild-type	Wild-type	Wild-type	Wild-type	Wild-type	Wild-type	Wild-type	Wild-type	Wild-type	Gained	Wild-type	Wild-type	Wild-type	Gained	Wild-type	Wild-type	Wild-type	Wild-type	Wild-type	Wild-type	Gained	Wild-type	Wild-type	Wild-type	Wild-type	Wild-type	Wild-type	Wild-type	Wild-type	Wild-type	Wild-type	Wild-type	Wild-type	Wild-type
SL00763	CNS tumor	GBM	SD	>=10	2.13721	Wild-type	Wild-type	Wild-type	R2157G	Wild-type	Wild-type	Wild-type	Wild-type	Wild-type	Wild-type	Wild-type	Wild-type	Wild-type	Wild-type	Wild-type	Wild-type	Wild-type	Wild-type	G63S	K27M	Wild-type	Wild-type	Wild-type	Wild-type	Wild-type	Wild-type	Wild-type	Wild-type	Wild-type	Wild-type	Wild-type	Wild-type	Wild-type	Wild-type	Wild-type	Wild-type	Wild-type	Wild-type	Wild-type	Wild-type	Wild-type	Wild-type	Wild-type	Wild-type
SL00779	CNS tumor	GBM	PR	>=10	1.36708	Wild-type	Wild-type	Wild-type	Wild-type	S875*	Wild-type	Wild-type	Wild-type	Wild-type	Wild-type	Wild-type	Deleted	Wild-type	Wild-type	Wild-type	Wild-type	Wild-type	Wild-type	Wild-type	Wild-type	Wild-type	Wild-type	Wild-type	Wild-type	Wild-type	Wild-type	Wild-type	Wild-type	Wild-type	Wild-type	Wild-type	Wild-type	Wild-type	Wild-type	Wild-type	Wild-type	Wild-type	T507K	Wild-type	Wild-type	Wild-type	Wild-type	Wild-type	Wild-type
SL00789	CNS tumor	Ependymoma	SD	>=10	0.461586	Wild-type	Wild-type	Wild-type	Wild-type	Wild-type	Wild-type	Wild-type	Wild-type	Wild-type	Wild-type	Wild-type	Wild-type	Wild-type	Wild-type	Wild-type	Wild-type	Wild-type	Wild-type	Wild-type	Gained	Wild-type	Wild-type	Wild-type	Wild-type	Wild-type	Wild-type	Wild-type	Wild-type	Wild-type	Wild-type	Wild-type	Wild-type	Wild-type	Wild-type	Wild-type	Wild-type	Wild-type	Wild-type	Wild-type	Wild-type	Wild-type	Wild-type	Wild-type	Wild-type
SL00793	CNS tumor	GBM	PD	<10	0.541368	R206H	Wild-type	Wild-type	Wild-type	Wild-type	Wild-type	Wild-type	Wild-type	Wild-type	Wild-type	Wild-type	Wild-type	Wild-type	Wild-type	Wild-type	Wild-type	Wild-type	Wild-type	Wild-type	K27M	Wild-type	Wild-type	Wild-type	Wild-type	Wild-type	Wild-type	Wild-type	Wild-type	Wild-type	Wild-type	Wild-type	Wild-type	Wild-type	Wild-type	N564D	S421*	Wild-type	Wild-type	Wild-type	Wild-type	Wild-type	Wild-type	Wild-type	Wild-type
SL00796	CNS tumor	CPC	PD	>=10	4.70818	Wild-type	Wild-type	Wild-type	Wild-type	Wild-type	Deleted	Deleted	Wild-type	Wild-type	Wild-type	Wild-type	Wild-type	Wild-type	Wild-type	Wild-type	Wild-type	Wild-type	Wild-type	Wild-type	Wild-type	Wild-type	Wild-type	Wild-type	Wild-type	Wild-type	Wild-type	Wild-type	Wild-type	Wild-type	Wild-type	Wild-type	Wild-type	Wild-type	Wild-type	Wild-type	Wild-type	Wild-type	Wild-type	Wild-type	M761fs	Wild-type	Wild-type	Wild-type	Wild-type
SL00800	CNS tumor	Astrocytoma	SD	<10	1.82433	Wild-type	Wild-type	Wild-type	Wild-type	A1790E	Wild-type	Wild-type	Wild-type	Wild-type	Wild-type	Wild-type	Wild-type	Wild-type	Wild-type	Wild-type	Wild-type	Wild-type	Wild-type	Wild-type	Wild-type	Wild-type	Wild-type	Wild-type	Wild-type	Wild-type	Wild-type	Wild-type	Wild-type	Wild-type	Wild-type	Wild-type	Wild-type	Wild-type	Wild-type	Wild-type	Wild-type	Wild-type	Wild-type	QKI_RAF1(Fusion)	Wild-type	Wild-type	Wild-type	Wild-type	Wild-type
SL00805	CNS tumor	DIPG	PD	>=10	0.680226	Wild-type	Wild-type	Wild-type	Wild-type	Wild-type	Wild-type	Wild-type	Wild-type	Wild-type	Wild-type	Wild-type	Wild-type	Wild-type	Wild-type	Wild-type	Wild-type	Wild-type	Wild-type	Wild-type	K27M	Wild-type	Wild-type	Wild-type	Wild-type	Wild-type	Wild-type	Wild-type	Wild-type	Wild-type	Wild-type	Wild-type	Wild-type	Gained	Wild-type	Wild-type	Wild-type	Wild-type	Wild-type	Wild-type	Wild-type	Wild-type	Wild-type	Wild-type	Wild-type
SL00821	CNS tumor	ETMR	NED	<10	0.535287	Wild-type	Wild-type	Wild-type	Wild-type	Wild-type	Wild-type	Wild-type	Wild-type	Wild-type	Wild-type	Wild-type	Wild-type	Wild-type	Wild-type	Wild-type	Wild-type	Wild-type	Wild-type	Wild-type	Wild-type	Wild-type	Wild-type	Wild-type	Wild-type	Wild-type	Wild-type	Wild-type	Wild-type	Wild-type	Wild-type	Wild-type	Wild-type	Wild-type	Wild-type	Wild-type	Wild-type	Wild-type	Wild-type	Wild-type	Wild-type	Wild-type	Wild-type	Wild-type	Wild-type
SL00853	CNS tumor	Ependymoma	SD	>=10	0.584099	Wild-type	Wild-type	Wild-type	Wild-type	Wild-type	Wild-type	Wild-type	Wild-type	Wild-type	Wild-type	Wild-type	Wild-type	Wild-type	Wild-type	Wild-type	Wild-type	Wild-type	Wild-type	Wild-type	Wild-type	Wild-type	Wild-type	Wild-type	Wild-type	Wild-type	Wild-type	Wild-type	Wild-type	Wild-type	Wild-type	Wild-type	Wild-type	Wild-type	Wild-type	Wild-type	Wild-type	Wild-type	Wild-type	Wild-type	Wild-type	Wild-type	Wild-type	Wild-type	Wild-type
SL00861	CNS tumor	Other CNS tumor	NE	<10	0.677127	Wild-type	Wild-type	Wild-type	Wild-type	Wild-type	Wild-type	Wild-type	Wild-type	Wild-type	Wild-type	Wild-type	Wild-type	Wild-type	Wild-type	A767_V769dup	Wild-type	Wild-type	Wild-type	Wild-type	Wild-type	Wild-type	Wild-type	Wild-type	Wild-type	Wild-type	Wild-type	Wild-type	Wild-type	Wild-type	Wild-type	Wild-type	Wild-type	Wild-type	Wild-type	Wild-type	Wild-type	Wild-type	Wild-type	Wild-type	Wild-type	Wild-type	Wild-type	Wild-type	Wild-type
SL00888	CNS tumor	Ependymoma	NED	>=10	0.582591	Wild-type	Wild-type	Wild-type	Wild-type	Wild-type	Wild-type	Wild-type	Wild-type	Wild-type	Wild-type	Wild-type	Deleted	Wild-type	Wild-type	Wild-type	Wild-type	Wild-type	Wild-type	Wild-type	Wild-type	Wild-type	Wild-type	Wild-type	Wild-type	Wild-type	Wild-type	Wild-type	Wild-type	Wild-type	Wild-type	Wild-type	Wild-type	Wild-type	Wild-type	Wild-type	Wild-type	Wild-type	Wild-type	Wild-type	Wild-type	C11orf95_RELA(Fusion)	Wild-type	Wild-type	Wild-type
SL00257	Rare	DSRCT	PD	>=10	0.707285	Wild-type	Wild-type	Wild-type	Wild-type	Wild-type	Wild-type	Wild-type	Wild-type	Wild-type	Wild-type	Wild-type	Wild-type	Wild-type	Wild-type	Wild-type	EWSR1_WT1(Fusion)	Wild-type	Wild-type	Wild-type	Wild-type	Wild-type	Wild-type	Wild-type	Wild-type	Wild-type	Wild-type	Wild-type	Wild-type	Wild-type	Wild-type	Wild-type	Wild-type	Wild-type	Wild-type	Wild-type	Wild-type	Wild-type	Wild-type	Wild-type	Wild-type	Wild-type	Wild-type	Wild-type	Wild-type
SL00330	Rare	MPNST	PD	>=10	0.66886	Wild-type	Wild-type	Wild-type	Wild-type	Wild-type	Wild-type	Wild-type	Wild-type	Wild-type	Wild-type	Wild-type	Deleted	Wild-type	Wild-type	Wild-type	Wild-type	Wild-type	Wild-type	Wild-type	Wild-type	Wild-type	Wild-type	Wild-type	Wild-type	Wild-type	Wild-type	Wild-type	Wild-type	Wild-type	Wild-type	TPM3_NTRK1(Fusion)	Wild-type	Wild-type	Wild-type	Wild-type	Wild-type	Wild-type	Wild-type	Wild-type	Wild-type	Wild-type	Wild-type	Wild-type	Wild-type
SL00338	Rare	Osteosarcoma	PD	>=10	2.33107	Wild-type	Wild-type	Wild-type	Wild-type	Wild-type	Wild-type	Wild-type	Wild-type	Wild-type	Wild-type	Wild-type	Wild-type	Wild-type	Wild-type	Wild-type	Wild-type	Wild-type	Wild-type	Wild-type	Wild-type	Wild-type	Wild-type	Wild-type	Wild-type	Wild-type	Wild-type	Wild-type	Wild-type	Wild-type	Wild-type	Wild-type	Wild-type	Wild-type	Wild-type	Wild-type	Wild-type	Wild-type	Wild-type	Wild-type	Deleted; Structural Variant Breakpoint	Wild-type	Wild-type	Wild-type	Wild-type
SL00339	Rare	Osteosarcoma	PR	<10	1.09981	Wild-type	Wild-type	Wild-type	Wild-type	Wild-type	Wild-type	Wild-type	Wild-type	Wild-type	Wild-type	Wild-type	Wild-type	Wild-type	Wild-type	Wild-type	Wild-type	Wild-type	Wild-type	Wild-type	Wild-type	Wild-type	Wild-type	Wild-type	Wild-type	Wild-type	Wild-type	Wild-type	Wild-type	Wild-type	Wild-type	Wild-type	Wild-type	Wild-type	Wild-type	Wild-type	Wild-type	Wild-type	Wild-type	Wild-type	Wild-type	Wild-type	Wild-type	Wild-type	Wild-type
SL00355	Rare	Hepatoblastoma	PD	<10	0.222462	Wild-type	Wild-type	Wild-type	Wild-type	Wild-type	Wild-type	Wild-type	Wild-type	Wild-type	Wild-type	Wild-type	Wild-type	Wild-type	Wild-type	Wild-type	Wild-type	Wild-type	Wild-type	Wild-type	Wild-type	Wild-type	Wild-type	Wild-type	Wild-type	Wild-type	Wild-type	Wild-type	Wild-type	Wild-type	Wild-type	Wild-type	Wild-type	Wild-type	Wild-type	Wild-type	Wild-type	Wild-type	Wild-type	Wild-type	Wild-type	Wild-type	Wild-type	Wild-type	Wild-type
SL00361	Rare	DSRCT	NE	<10	0.407478	Wild-type	Wild-type	Wild-type	Wild-type	Wild-type	Wild-type	Wild-type	Wild-type	Wild-type	Wild-type	Wild-type	Wild-type	Wild-type	Wild-type	Wild-type	EWSR1_WT1(Fusion)	Wild-type	Wild-type	Wild-type	Wild-type	Wild-type	Wild-type	Wild-type	Wild-type	Wild-type	Wild-type	Wild-type	Wild-type	Wild-type	Wild-type	Wild-type	Wild-type	Wild-type	Wild-type	Wild-type	Wild-type	Wild-type	Wild-type	Wild-type	Wild-type	Wild-type	Wild-type	Wild-type	Wild-type
SL00363	Rare	Other Rare tumor	PD	<10	0.525284	Wild-type	Wild-type	Wild-type	Wild-type	Wild-type	Wild-type	Wild-type	Wild-type	Wild-type	Wild-type	Wild-type	Wild-type	Wild-type	Wild-type	Wild-type	Wild-type	Wild-type	Wild-type	Wild-type	Wild-type	Wild-type	Wild-type	Wild-type	Gained	Wild-type	Wild-type	Wild-type	Wild-type	Wild-type	Wild-type	Wild-type	Wild-type	Wild-type	Wild-type	Wild-type	Wild-type	Wild-type	Wild-type	Wild-type	Wild-type	Wild-type	Wild-type	Wild-type	Wild-type
SL00389	Rare	Osteosarcoma	SD	>=10	1.81418	Wild-type	Wild-type	Wild-type	Wild-type	Wild-type	Wild-type	Wild-type	Wild-type	Gained	Wild-type	Wild-type	Wild-type	Wild-type	Wild-type	Wild-type	Wild-type	Wild-type	Gained	Wild-type	Wild-type	Wild-type	Wild-type	Wild-type	Wild-type	Wild-type	Wild-type	Wild-type	Wild-type	Wild-type	Wild-type	Wild-type	Wild-type	Wild-type	Wild-type	Wild-type	Wild-type	Deleted	Wild-type	Wild-type	Wild-type	Wild-type	Wild-type	Wild-type	Wild-type
SL00404	Rare	Ewing Sarcoma	PD	>=10	0.633447	Wild-type	Wild-type	Wild-type	Wild-type	Wild-type	Wild-type	Wild-type	Wild-type	Wild-type	Wild-type	Wild-type	Wild-type	Wild-type	Wild-type	Wild-type	EWSR1_FLI1(Fusion)	Wild-type	Wild-type	Wild-type	Wild-type	Wild-type	Wild-type	Wild-type	Wild-type	Wild-type	Wild-type	Wild-type	Wild-type	Wild-type	Wild-type	Wild-type	Wild-type	Wild-type	Wild-type	Wild-type	Wild-type	Wild-type	Wild-type	Wild-type	Wild-type	Wild-type	Wild-type	Wild-type	Wild-type
SL00409	Rare	Osteosarcoma	SD	<10	0.288253	Wild-type	Wild-type	Wild-type	Wild-type	Wild-type	Wild-type	Wild-type	Wild-type	Wild-type	Gained	Wild-type	Wild-type	Wild-type	Wild-type	Wild-type	Wild-type	Wild-type	Wild-type	Wild-type	Wild-type	Wild-type	Wild-type	Wild-type	Wild-type	Wild-type	Wild-type	Wild-type	Wild-type	Wild-type	Wild-type	Wild-type	Wild-type	Wild-type	Wild-type	Wild-type	Wild-type	Wild-type	Wild-type	Wild-type	Wild-type	Wild-type	Wild-type	Wild-type	Wild-type
SL00414	Rare	Osteosarcoma	NE	>=10	3.60105	Wild-type	Wild-type	Wild-type	Wild-type	Wild-type	Wild-type	Wild-type	Wild-type	Wild-type	Wild-type	Wild-type	Deleted; Structural Variant Breakpoint	Wild-type	Wild-type	Wild-type	Wild-type	Wild-type	Wild-type	Wild-type	Wild-type	Wild-type	Wild-type	Wild-type	Wild-type	Wild-type	Gained	Wild-type	Wild-type	Wild-type	Wild-type	Wild-type	Gained	Wild-type	Wild-type	Wild-type	Wild-type	Wild-type	Wild-type	Wild-type	Wild-type	Wild-type	Wild-type	Wild-type	Wild-type
SL00324	Rare	DSRCT	SD	>=10	0.586026	Wild-type	Wild-type	Wild-type	Wild-type	Wild-type	Wild-type	Wild-type	Wild-type	Wild-type	Wild-type	Wild-type	Wild-type	Wild-type	Wild-type	Wild-type	EWSR1_WT1(Fusion)	Wild-type	Wild-type	Wild-type	Wild-type	Wild-type	Wild-type	Wild-type	Wild-type	Wild-type	Wild-type	Wild-type	Wild-type	Wild-type	Wild-type	Wild-type	Wild-type	Wild-type	Wild-type	Wild-type	Wild-type	Wild-type	Wild-type	Wild-type	Deleted	Wild-type	Wild-type	Wild-type	Wild-type
SL00416	Rare	Ewing Sarcoma	PD	>=10	2.28154	Wild-type	Wild-type	Wild-type	Wild-type	Wild-type	Wild-type	Wild-type	Gained	Wild-type	Wild-type	Wild-type	Wild-type	Wild-type	Wild-type	Wild-type	EWSR1_FLI1(Fusion); Structural Variant Breakpoint	Wild-type	Wild-type	Wild-type	Wild-type	Wild-type	Wild-type	Wild-type	Wild-type	Wild-type	Wild-type	Wild-type	Wild-type	Wild-type	Wild-type	Wild-type	Wild-type	Wild-type	Wild-type	Wild-type	Wild-type	Wild-type	Wild-type	Wild-type	Wild-type	Wild-type	Wild-type	Wild-type	Wild-type
SL00418	Rare	Other Rare tumor	NE	<10	0.973434	Wild-type	Wild-type	Wild-type	Wild-type	Wild-type	Wild-type	Wild-type	Wild-type	Wild-type	Wild-type	Wild-type	Wild-type	Wild-type	Wild-type	Wild-type	Wild-type	Wild-type	Wild-type	Wild-type	Wild-type	Wild-type	Wild-type	Wild-type	Wild-type	Wild-type	Wild-type	Wild-type	Wild-type	Wild-type	Wild-type	Gained	Wild-type	Wild-type	Wild-type	Wild-type	Wild-type	Wild-type	Wild-type	Wild-type	Wild-type	Wild-type	Wild-type	Wild-type	Wild-type
SL00420	Rare	Osteosarcoma	PD	>=10	1.23307	Wild-type	Wild-type	Wild-type	Wild-type	Wild-type	Wild-type	Wild-type	Wild-type	Wild-type	Wild-type	Wild-type	Wild-type	Wild-type	Wild-type	Wild-type	Wild-type	Wild-type	Wild-type	Wild-type	Wild-type	Wild-type	Wild-type	Wild-type	Wild-type	Wild-type	Gained	Wild-type	Wild-type	Wild-type	Wild-type	Wild-type	Wild-type	Wild-type	Wild-type	Wild-type	Wild-type	Wild-type	Wild-type	Wild-type	Wild-type	Wild-type	Wild-type	Wild-type	Wild-type
SL00060	Rare	Other Rare tumor	PR	>=10	0.100009	Wild-type	Wild-type	Wild-type	Wild-type	Wild-type	Wild-type	Wild-type	Wild-type	Wild-type	Wild-type	Wild-type	Wild-type	Wild-type	Wild-type	Wild-type	Wild-type	Wild-type	Wild-type	Wild-type	Wild-type	Wild-type	Wild-type	Wild-type	Wild-type	Wild-type	Wild-type	Wild-type	Wild-type	Wild-type	Wild-type	Wild-type	Wild-type	Wild-type	Wild-type	Wild-type	Wild-type	Wild-type	Wild-type	Wild-type	Wild-type	Wild-type	Wild-type	Wild-type	Wild-type
SL00423	Rare	Rhabdomyosarcoma	PD	>=10	0.829493	Wild-type	Wild-type	Wild-type	Wild-type	Wild-type	Wild-type	Wild-type	Wild-type	Wild-type	Gained	Wild-type	Wild-type	Wild-type	Wild-type	Wild-type	Wild-type	Wild-type	Wild-type	Wild-type	Wild-type	Wild-type	Wild-type	Wild-type	Wild-type	Wild-type	Wild-type	Wild-type	Wild-type	Wild-type	Wild-type	Wild-type	PAX3_FOXO1(Fusion)	Wild-type	Wild-type	Wild-type	Wild-type	Wild-type	Wild-type	Wild-type	Wild-type	Wild-type	Wild-type	Wild-type	Wild-type
SL00430	Rare	Ewing Sarcoma	NE	>=10	2.7558	Wild-type	Wild-type	Wild-type	Wild-type	Wild-type	Wild-type	Wild-type	Wild-type	Wild-type	Wild-type	Wild-type	Wild-type	Wild-type	Wild-type	Wild-type	EWSR1_FLI1(Fusion); Structural Variant Breakpoint	Wild-type	Wild-type	Wild-type	Wild-type	Wild-type	Wild-type	Wild-type	Wild-type	Wild-type	Wild-type	Wild-type	Wild-type	Wild-type	Wild-type	Wild-type	Wild-type	Wild-type	Wild-type	Wild-type	Wild-type	Wild-type	Wild-type	Wild-type	Wild-type	Wild-type	Wild-type	Wild-type	Wild-type
SL00381	Rare	Ewing Sarcoma	PD	>=10	1.54606	Wild-type	Wild-type	Wild-type	Wild-type	Wild-type	Wild-type	Wild-type	Wild-type	Wild-type	Wild-type	Wild-type	Wild-type	Wild-type	Wild-type	Wild-type	EWSR1_ERG(Fusion)	Wild-type	Wild-type	Wild-type	Wild-type	Wild-type	Wild-type	Wild-type	Wild-type	Wild-type	Wild-type	Wild-type	Wild-type	Wild-type	Wild-type	Wild-type	Wild-type	Wild-type	Wild-type	Wild-type	Wild-type	Wild-type	Wild-type	Wild-type	Wild-type	Wild-type	Wild-type	Wild-type	Wild-type
SL00450	Rare	Other Rare tumor	SD	>=10	1.02846	Wild-type	Wild-type	V161fs	Wild-type	Wild-type	Wild-type	Wild-type	Wild-type	Wild-type	Wild-type	Wild-type	Wild-type	Wild-type	Wild-type	Wild-type	Wild-type	Wild-type	Wild-type	Wild-type	Wild-type	Wild-type	Wild-type	Wild-type	Wild-type	NRBF2_MN1(Fusion)	Wild-type	Wild-type	Wild-type	Wild-type	Wild-type	Wild-type	Wild-type	Wild-type	Wild-type	Wild-type	Wild-type	Wild-type	Wild-type	Wild-type	Wild-type	Wild-type	Wild-type	Wild-type	Wild-type
SL00466	Rare	Other Rare tumor	NE	>=10	0.205901	Wild-type	Wild-type	Wild-type	Wild-type	Wild-type	Wild-type	Wild-type	Wild-type	Wild-type	Wild-type	Wild-type	Wild-type	Wild-type	Wild-type	Wild-type	Wild-type	Wild-type	Wild-type	Wild-type	Wild-type	Wild-type	Wild-type	Wild-type	Wild-type	Wild-type	Wild-type	Wild-type	Wild-type	Wild-type	Wild-type	Wild-type	Wild-type	Wild-type	Wild-type	Wild-type	Wild-type	Y76fs	Wild-type	Wild-type	Wild-type	Wild-type	Wild-type	Wild-type	Wild-type
SL00468	Rare	Ewing Sarcoma	NE	>=10	0.518432	Wild-type	Wild-type	Q268R	Wild-type	Wild-type	Wild-type	Wild-type	Wild-type	Wild-type	Wild-type	Wild-type	Wild-type	Wild-type	Wild-type	Wild-type	EWSR1_FLI1(Fusion); Structural Variant Breakpoint	Wild-type	Wild-type	Wild-type	Wild-type	Wild-type	Wild-type	Wild-type	Wild-type	Wild-type	Wild-type	Wild-type	Wild-type	Wild-type	Wild-type	Wild-type	Wild-type	Wild-type	Wild-type	Wild-type	Wild-type	Wild-type	Wild-type	Wild-type	Wild-type	Wild-type	Wild-type	Wild-type	Wild-type
SL00476	Rare	Hepatoblastoma	NED	<10	1.85987	Wild-type	Wild-type	Wild-type	Wild-type	Wild-type	Wild-type	Wild-type	Wild-type	Wild-type	Wild-type	Wild-type	Wild-type	Wild-type	Wild-type	Wild-type	Wild-type	Wild-type	Wild-type	Wild-type	Wild-type	Wild-type	Wild-type	Wild-type	Wild-type	Wild-type	Wild-type	Wild-type	Wild-type	Wild-type	Wild-type	Wild-type	Wild-type	Wild-type	Wild-type	Wild-type	Wild-type	Wild-type	Wild-type	Wild-type	Wild-type	Wild-type	Wild-type	Wild-type	Wild-type
SL00490	Rare	Other Rare tumor	PD	<10	0.662753	Wild-type	Wild-type	Wild-type	Wild-type	Wild-type	Wild-type	Wild-type	Wild-type	Wild-type	Wild-type	Wild-type	Wild-type	Wild-type	Wild-type	Wild-type	Wild-type	Wild-type	Wild-type	Wild-type	Wild-type	Wild-type	Wild-type	Wild-type	Wild-type	Wild-type	Wild-type	Wild-type	Wild-type	Wild-type	Wild-type	Wild-type	Wild-type	Wild-type	Wild-type	Wild-type	Wild-type	Wild-type	Wild-type	Wild-type	Wild-type	Wild-type	Wild-type	Wild-type	Wild-type
SL00491	Rare	Ewing Sarcoma	NE	>=10	0.873809	Wild-type	Wild-type	Wild-type	Wild-type	Wild-type	Wild-type	Wild-type	Wild-type	Wild-type	Wild-type	Wild-type	Wild-type	Wild-type	Wild-type	Wild-type	EWSR1_FLI1(Fusion)	Wild-type	Wild-type	Wild-type	Wild-type	Wild-type	Wild-type	Wild-type	Wild-type	Wild-type	Wild-type	Wild-type	Wild-type	Wild-type	Wild-type	Wild-type	Wild-type	Wild-type	Wild-type	Wild-type	Wild-type	Wild-type	Wild-type	Wild-type	Wild-type	Wild-type	Wild-type	Wild-type	Wild-type
SL00494	Rare	Other Rare tumor	PD	>=10	0.588604	Wild-type	Wild-type	Wild-type	Wild-type	Wild-type	Wild-type	Wild-type	Wild-type	Wild-type	Wild-type	Wild-type	Wild-type	Wild-type	Wild-type	Wild-type	Wild-type	Wild-type	Wild-type	Wild-type	Wild-type	Wild-type	Wild-type	Wild-type	Wild-type	Wild-type	Wild-type	Wild-type	Wild-type	Wild-type	Wild-type	Wild-type	Wild-type	Wild-type	Wild-type	Wild-type	Wild-type	Wild-type	Wild-type	Wild-type	Wild-type	Wild-type	Wild-type	Wild-type	Wild-type
SL00502	Rare	Rhabdomyosarcoma	SD	<10	2.95254	Wild-type	Wild-type	Wild-type	Wild-type	Wild-type	Wild-type	Wild-type	Wild-type	Wild-type	Wild-type	Wild-type	Wild-type	Wild-type	Wild-type	Wild-type	Wild-type	Deleted	Wild-type	Wild-type	Wild-type	Wild-type	Wild-type	Wild-type	Wild-type	Wild-type	Wild-type	Wild-type	Wild-type	Wild-type	Wild-type	Wild-type	Wild-type	Wild-type	Wild-type	Wild-type	Wild-type	Wild-type	Wild-type	Wild-type	Deleted	Wild-type	Wild-type	Wild-type	Wild-type
SL00512	Rare	Rhabdomyosarcoma	SD	<10	1.69008	Wild-type	Wild-type	Wild-type	Wild-type	Wild-type	Wild-type	Wild-type	Wild-type	Wild-type	Wild-type	Wild-type	Wild-type	Wild-type	Wild-type	Wild-type	Wild-type	Wild-type	Wild-type	Wild-type	Wild-type	Wild-type	Wild-type	Gained	Wild-type	Wild-type	Wild-type	Gained	Wild-type	Wild-type	Gained	Wild-type	Wild-type	Wild-type	Wild-type	Wild-type	Wild-type	Wild-type	Wild-type	Wild-type	Wild-type	Wild-type	Wild-type	Wild-type	Wild-type
SL00525	Rare	Rhabdomyosarcoma	CR	>=10	1.06187	Wild-type	Wild-type	Wild-type	Wild-type	Wild-type	Wild-type	Wild-type	Wild-type	Wild-type	Wild-type	Wild-type	Wild-type	Wild-type	Wild-type	Wild-type	Wild-type	Wild-type	Wild-type	Wild-type	Wild-type	Wild-type	Wild-type	Wild-type	Wild-type	Wild-type	Wild-type	Gained	Wild-type	Wild-type	Wild-type	Wild-type	PAX3_FOXO1(Fusion)	Wild-type	Wild-type	Wild-type	Wild-type	Wild-type	Wild-type	Wild-type	Wild-type	Wild-type	Wild-type	Wild-type	Wild-type
SL00532	Rare	Hepatoblastoma	PD	>=10	2.42002	Wild-type	Wild-type	Wild-type	Splicing Acceptor/Donor Loss	Wild-type	Wild-type	Wild-type	Wild-type	Wild-type	Wild-type	Wild-type	Wild-type	Wild-type	Wild-type	Wild-type	Wild-type	Wild-type	Wild-type	Wild-type	Wild-type	Wild-type	Wild-type	Wild-type	Wild-type	Wild-type	Wild-type	Wild-type	Wild-type	Wild-type	Wild-type	Wild-type	Wild-type	Wild-type	Wild-type	Wild-type	Wild-type	Wild-type	Wild-type	Wild-type	Wild-type	Wild-type	Wild-type	Wild-type	Wild-type
SL00537	Rare	Osteosarcoma	PD	>=10	2.42461	Wild-type	Wild-type	Wild-type	Wild-type	Wild-type	Wild-type	Wild-type	Wild-type	Wild-type	Wild-type	Wild-type	Wild-type	Wild-type	Wild-type	Wild-type	Wild-type	Wild-type	Wild-type	Wild-type	Wild-type	Wild-type	Wild-type	Wild-type	Wild-type	Wild-type	Wild-type	Wild-type	Wild-type	Wild-type	Wild-type	Wild-type	Wild-type	Wild-type	Wild-type	Wild-type	Wild-type	Wild-type	Wild-type	Wild-type	Wild-type	Wild-type	Wild-type	Wild-type	Wild-type
SL00538	Rare	Other Rare tumor	SD	>=10	0.227897	Wild-type	Wild-type	Wild-type	Wild-type	Wild-type	Wild-type	Wild-type	Wild-type	Wild-type	Wild-type	Wild-type	Wild-type	Wild-type	Wild-type	Wild-type	Wild-type	Wild-type	Wild-type	Wild-type	Wild-type	Wild-type	Wild-type	Wild-type	Wild-type	Wild-type	Wild-type	Wild-type	Wild-type	Wild-type	Wild-type	Wild-type	Wild-type	Wild-type	Wild-type	Wild-type	Wild-type	Wild-type	Wild-type	Wild-type	Wild-type	Wild-type	Wild-type	Wild-type	Wild-type
SL00547	Rare	Osteosarcoma	PD	>=10	1.76096	Wild-type	Wild-type	Wild-type	Wild-type	Wild-type	Wild-type	Wild-type	Wild-type	Gained	Wild-type	Wild-type	Deleted	Wild-type	Wild-type	Wild-type	Wild-type	Wild-type	Wild-type	Wild-type	Wild-type	Wild-type	Wild-type	Wild-type	Wild-type	Wild-type	Gained	Wild-type	Wild-type	Wild-type	Wild-type	Wild-type	Wild-type	Wild-type	Wild-type	Wild-type	Wild-type	Wild-type	Wild-type	Wild-type	Wild-type	Wild-type	Wild-type	Wild-type	Wild-type
SL00549	Rare	Other Rare tumor	NE	<10	2.59631	Wild-type	Wild-type	Wild-type	Wild-type	Wild-type	Wild-type	Wild-type	Wild-type	Wild-type	Wild-type	Wild-type	Wild-type	Wild-type	Wild-type	Gained	Wild-type	Wild-type	Wild-type	Wild-type	Wild-type	Wild-type	Wild-type	Wild-type	Wild-type	Wild-type	Gained	Wild-type	Wild-type	Wild-type	Wild-type	Wild-type	Wild-type	Wild-type	Wild-type	Wild-type	Wild-type	Wild-type	Wild-type	Wild-type	Wild-type	Wild-type	Wild-type	Wild-type	Wild-type
SL00550	Rare	Ewing Sarcoma	SD	<10	3.40337	Wild-type	Wild-type	Wild-type	Wild-type	Wild-type	Wild-type	Wild-type	Wild-type	Wild-type	Wild-type	Wild-type	Wild-type	Wild-type	Wild-type	Wild-type	EWSR1_FLI1(Fusion); Structural Variant Breakpoint	Wild-type	Wild-type	Wild-type	Wild-type	Wild-type	Wild-type	Wild-type	Wild-type	Wild-type	Wild-type	Wild-type	Wild-type	Wild-type	Wild-type	Wild-type	Wild-type	Wild-type	Wild-type	Wild-type	Wild-type	Wild-type	Wild-type	Wild-type	Wild-type	Q128H	Wild-type	Wild-type	Wild-type
SL00559	Rare	Hepatoblastoma	NE	<10	2.61585	Wild-type	Wild-type	Wild-type	Wild-type	Wild-type	Wild-type	Wild-type	Wild-type	Wild-type	Wild-type	Wild-type	Wild-type	Wild-type	Wild-type	Wild-type	Wild-type	Wild-type	Wild-type	Wild-type	Wild-type	Wild-type	Wild-type	Wild-type	Wild-type	Wild-type	Wild-type	Wild-type	Wild-type	Wild-type	Wild-type	Wild-type	Wild-type	Wild-type	Wild-type	Wild-type	Wild-type	Wild-type	Wild-type	Wild-type	Wild-type	Wild-type	Wild-type	Wild-type	Wild-type
SL00563	Rare	Other Rare tumor	PR	<10	0.805267	Wild-type	Wild-type	Wild-type	Wild-type	Wild-type	Wild-type	Wild-type	Wild-type	Wild-type	Wild-type	Wild-type	Wild-type	Wild-type	Wild-type	Wild-type	Wild-type	Wild-type	Wild-type	Wild-type	Wild-type	Wild-type	Wild-type	Wild-type	Wild-type	Wild-type	Wild-type	P44L	Wild-type	Wild-type	Wild-type	Wild-type	Wild-type	Wild-type	Wild-type	Wild-type	Wild-type	Wild-type	Wild-type	Wild-type	Wild-type	Wild-type	Wild-type	Wild-type	Wild-type
SL00566	Rare	Other Rare tumor	NED	>=10	1.14066	Wild-type	Wild-type	Wild-type	Wild-type	Wild-type	Wild-type	Wild-type	Wild-type	Wild-type	Wild-type	Wild-type	Wild-type	Wild-type	Wild-type	Wild-type	Wild-type	Wild-type	Wild-type	Wild-type	Wild-type	Wild-type	Wild-type	Wild-type	Wild-type	Wild-type	Wild-type	Wild-type	Wild-type	Wild-type	Wild-type	Wild-type	Wild-type	Wild-type	Wild-type	Wild-type	Wild-type	Wild-type	Wild-type	Wild-type	Wild-type	Wild-type	Wild-type	Wild-type	Wild-type
SL00390	Rare	Other Rare tumor	PR	>=10	1.37638	Wild-type	Wild-type	Wild-type	Wild-type	Wild-type	Wild-type	Wild-type	Wild-type	Wild-type	Wild-type	Wild-type	Wild-type	Wild-type	Wild-type	Wild-type	Wild-type	Wild-type	Wild-type	Wild-type	Wild-type	Wild-type	Wild-type	Wild-type	Wild-type	Wild-type	Wild-type	Wild-type	Wild-type	Wild-type	Wild-type	Wild-type	Wild-type	Wild-type	Wild-type	Wild-type	E423fs	Wild-type	Wild-type	Wild-type	Wild-type	Wild-type	Wild-type	T1502A	Wild-type
SL00349	Rare	Other Rare tumor	SD	>=10	0.351802	Wild-type	Wild-type	Wild-type	Wild-type	Wild-type	Wild-type	Wild-type	Wild-type	Wild-type	Wild-type	Wild-type	Wild-type	Wild-type	Wild-type	Wild-type	EWSR1_FLI1(Fusion)	Wild-type	Wild-type	Wild-type	Wild-type	Wild-type	Wild-type	Wild-type	Wild-type	Wild-type	Wild-type	Wild-type	Wild-type	Wild-type	Wild-type	Wild-type	Wild-type	Wild-type	Wild-type	Wild-type	Wild-type	Wild-type	Wild-type	Wild-type	Wild-type	Wild-type	Wild-type	Wild-type	Wild-type
SL00297	Rare	Other Rare tumor	SD	<10	0.779529	Wild-type	Wild-type	Wild-type	Wild-type	Wild-type	Wild-type	Wild-type	Wild-type	Wild-type	Wild-type	Wild-type	Wild-type	Wild-type	Wild-type	Wild-type	Wild-type	Wild-type	Wild-type	Wild-type	Wild-type	Wild-type	Wild-type	Wild-type	Wild-type	Wild-type	Wild-type	Wild-type	Wild-type	Wild-type	Wild-type	Wild-type	Wild-type	Wild-type	Wild-type	Wild-type	Wild-type	Wild-type	Wild-type	Wild-type	Wild-type	Wild-type	Wild-type	Wild-type	Wild-type
SL00590	Rare	Ewing Sarcoma	CR	>=10	0.573995	Wild-type	Wild-type	Wild-type	Wild-type	Wild-type	Wild-type	Wild-type	Wild-type	Wild-type	Wild-type	Wild-type	Wild-type	Wild-type	Wild-type	Wild-type	EWSR1_FLI1(Fusion)	Wild-type	Wild-type	Wild-type	Wild-type	Wild-type	Wild-type	Wild-type	Wild-type	Wild-type	Wild-type	Wild-type	Wild-type	Wild-type	Wild-type	Wild-type	Wild-type	Wild-type	Wild-type	Wild-type	Wild-type	Wild-type	Wild-type	Wild-type	Wild-type	Wild-type	Wild-type	Wild-type	Wild-type
SL00592	Rare	Ewing Sarcoma	PD	>=10	0.8977	Wild-type	Wild-type	Wild-type	Wild-type	Wild-type	Wild-type	Wild-type	Wild-type	Wild-type	Wild-type	Wild-type	Wild-type	Wild-type	Wild-type	Wild-type	EWSR1_FLI1(Fusion); Structural Variant Breakpoint	Wild-type	Wild-type	Wild-type	Wild-type	Wild-type	Wild-type	Wild-type	Wild-type	Wild-type	Wild-type	Wild-type	Wild-type	Wild-type	Wild-type	Wild-type	Wild-type	Wild-type	Wild-type	Wild-type	Wild-type	Wild-type	Wild-type	Wild-type	Wild-type	Wild-type	Wild-type	Wild-type	Wild-type
SL00594	Rare	Other Rare tumor	NE	>=10	0.0649973	Wild-type	Wild-type	Wild-type	Wild-type	Wild-type	Wild-type	Wild-type	Wild-type	Wild-type	Wild-type	Wild-type	Wild-type	Wild-type	Wild-type	Wild-type	Wild-type	Wild-type	Wild-type	Wild-type	Wild-type	Wild-type	Wild-type	Wild-type	Wild-type	Wild-type	Wild-type	Gained	Wild-type	Wild-type	Wild-type	Wild-type	Wild-type	Wild-type	Wild-type	Wild-type	Wild-type	Wild-type	Wild-type	Wild-type	Wild-type	Wild-type	Wild-type	Wild-type	Wild-type
SL00600	Rare	Rhabdomyosarcoma	SD	<10	0.92345	Wild-type	Wild-type	Wild-type	Wild-type	Wild-type	Wild-type	Wild-type	Wild-type	Wild-type	Gained	Wild-type	Wild-type	Wild-type	Wild-type	Wild-type	Wild-type	Wild-type	Wild-type	Wild-type	Wild-type	Wild-type	Wild-type	Wild-type	Wild-type	Wild-type	Wild-type	Wild-type	Wild-type	Wild-type	Wild-type	Wild-type	PAX3_FOXO1(Fusion)	Wild-type	Wild-type	Wild-type	Wild-type	Wild-type	Wild-type	Wild-type	Wild-type	Wild-type	Wild-type	Wild-type	Wild-type
SL00601	Rare	Osteosarcoma	SD	>=10	2.51223	Wild-type	Wild-type	Wild-type	Wild-type	Wild-type	Wild-type	Wild-type	Wild-type	Wild-type	Wild-type	Wild-type	Wild-type	Wild-type	Wild-type	Wild-type	Wild-type	Wild-type	Wild-type	Wild-type	Wild-type	Wild-type	Wild-type	Wild-type	Wild-type	Wild-type	Wild-type	Wild-type	Wild-type	Wild-type	Wild-type	Wild-type	Wild-type	Wild-type	Wild-type	Wild-type	Wild-type	Wild-type	Wild-type	Wild-type	Wild-type	Wild-type	Wild-type	Wild-type	Wild-type
SL00602	Rare	Other Rare tumor	CR	>=10	0.667038	Wild-type	Wild-type	Wild-type	Wild-type	Wild-type	Wild-type	Wild-type	Wild-type	Wild-type	Wild-type	Wild-type	Wild-type	Wild-type	Wild-type	Wild-type	Wild-type	Wild-type	Wild-type	Wild-type	Wild-type	Wild-type	Wild-type	Wild-type	Wild-type	Wild-type	Wild-type	Wild-type	Wild-type	Wild-type	Wild-type	Wild-type	Wild-type	Wild-type	Wild-type	Wild-type	Wild-type	Wild-type	Wild-type	Wild-type	Wild-type	Wild-type	Wild-type	Wild-type	Wild-type
SL00604	Rare	Osteosarcoma	NE	>=10	0.227921	Wild-type	Wild-type	Wild-type	Wild-type	Wild-type	Wild-type	Wild-type	Wild-type	Wild-type	Wild-type	Wild-type	Wild-type	Wild-type	Wild-type	Wild-type	Wild-type	Wild-type	Wild-type	Wild-type	Wild-type	Wild-type	Wild-type	Wild-type	Wild-type	Wild-type	Wild-type	Wild-type	Wild-type	Wild-type	Wild-type	Wild-type	Wild-type	Wild-type	Wild-type	Wild-type	Wild-type	Wild-type	Wild-type	Wild-type	Wild-type	Wild-type	Wild-type	Wild-type	Wild-type
SL00631	Rare	Rhabdomyosarcoma	PR	<10	3.02208	Wild-type	Wild-type	Wild-type	Wild-type	Wild-type	Wild-type	Wild-type	V600E	Wild-type	Wild-type	Wild-type	Deleted; Structural Variant Breakpoint	Wild-type	Wild-type	Wild-type	Wild-type	R465H	Wild-type	Wild-type	Wild-type	Wild-type	Q61K	Wild-type	Wild-type	Wild-type	Wild-type	Wild-type	Wild-type	Wild-type	Wild-type	Wild-type	Wild-type	Wild-type	Wild-type	Wild-type	Wild-type	Wild-type	Wild-type	Wild-type	Wild-type	Wild-type	Wild-type	Wild-type	Wild-type
SL00634	Rare	Ewing Sarcoma	CR	>=10	2.21794	Wild-type	Wild-type	Wild-type	Wild-type	Wild-type	Wild-type	Wild-type	Wild-type	Wild-type	Wild-type	Wild-type	Wild-type	Wild-type	Wild-type	R377K	EWSR1_FLI1(Fusion); Structural Variant Breakpoint	Wild-type	Wild-type	Wild-type	Wild-type	Wild-type	Wild-type	Wild-type	Wild-type	Wild-type	Wild-type	Wild-type	Wild-type	Wild-type	Wild-type	Wild-type	Wild-type	Wild-type	Wild-type	Wild-type	Wild-type	Wild-type	Wild-type	Wild-type	Wild-type	Wild-type	Wild-type	Wild-type	Wild-type
SL00388	Rare	Rhabdomyosarcoma	SD	>=10	1.3387	Wild-type	Wild-type	Wild-type	Wild-type	Wild-type	Wild-type	Wild-type	Wild-type	Wild-type	Wild-type	Wild-type	Deleted	Wild-type	Wild-type	Wild-type	Wild-type	Wild-type	Wild-type	Wild-type	Wild-type	G13R	Wild-type	Wild-type	Wild-type	Wild-type	Wild-type	Wild-type	Wild-type	Wild-type	Wild-type	Wild-type	Wild-type	Wild-type	E545K	Wild-type	Wild-type	Wild-type	Wild-type	Wild-type	Wild-type	Wild-type	Wild-type	Wild-type	Wild-type
SL00638	Rare	Osteosarcoma	SD	>=10	1.5223	Wild-type	Wild-type	Wild-type	Wild-type	Wild-type	Wild-type	Wild-type	Wild-type	Wild-type	Wild-type	Wild-type	Wild-type	Wild-type	Wild-type	Wild-type	Wild-type	Wild-type	Wild-type	Wild-type	Wild-type	Wild-type	Wild-type	Wild-type	Wild-type	Wild-type	Wild-type	Wild-type	Wild-type	Wild-type	Wild-type	Wild-type	Wild-type	Wild-type	Wild-type	Wild-type	Wild-type	Wild-type	Wild-type	Wild-type	Wild-type	Wild-type	Wild-type	Wild-type	Wild-type
SL00654	Rare	Rhabdomyosarcoma	PR	>=10	1.24321	Wild-type	Wild-type	Wild-type	Wild-type	Wild-type	Wild-type	Wild-type	Wild-type	Wild-type	Gained	Wild-type	Wild-type	Wild-type	Wild-type	Wild-type	Wild-type	Wild-type	Wild-type	Wild-type	Wild-type	Wild-type	Wild-type	Wild-type	Wild-type	Wild-type	Wild-type	Gained	Wild-type	Wild-type	Wild-type	Wild-type	Wild-type	Wild-type	Wild-type	Wild-type	Wild-type	Wild-type	Wild-type	Wild-type	Wild-type	Wild-type	Wild-type	Wild-type	Wild-type
SL00660	Rare	DSRCT	NE	>=10	1.02507	Wild-type	Wild-type	Wild-type	Wild-type	Wild-type	Wild-type	Wild-type	Wild-type	Wild-type	Wild-type	Wild-type	Wild-type	Wild-type	Wild-type	Wild-type	EWSR1_WT1(Fusion)	Wild-type	Wild-type	Wild-type	Wild-type	Wild-type	Wild-type	Wild-type	Wild-type	Wild-type	Wild-type	Wild-type	Wild-type	Wild-type	Wild-type	Wild-type	Wild-type	Wild-type	Wild-type	Wild-type	Wild-type	Wild-type	Wild-type	Wild-type	Wild-type	Wild-type	Wild-type	Wild-type	Wild-type
SL00666	Rare	Rhabdomyosarcoma	PD	>=10	1.60677	Wild-type	Wild-type	Wild-type	Wild-type	Wild-type	Wild-type	Wild-type	Wild-type	Wild-type	Gained	Wild-type	Wild-type	Wild-type	Wild-type	Wild-type	Wild-type	Wild-type	Wild-type	Wild-type	Wild-type	Wild-type	Wild-type	Wild-type	Wild-type	Wild-type	Wild-type	Wild-type	Wild-type	Wild-type	Wild-type	Wild-type	PAX3_FOXO1(Fusion)	Wild-type	Wild-type	Wild-type	Wild-type	Wild-type	Wild-type	Wild-type	Wild-type	Wild-type	Wild-type	Wild-type	Wild-type
SL00676	Rare	Other Rare tumor	NE	>=10	2.02948	Wild-type	Wild-type	Wild-type	Wild-type	Wild-type	Wild-type	Wild-type	Wild-type	Wild-type	Wild-type	Wild-type	Wild-type	Wild-type	Wild-type	Wild-type	Wild-type	Wild-type	Wild-type	Wild-type	Wild-type	Wild-type	Wild-type	Wild-type	Wild-type	Wild-type	Wild-type	Wild-type	Wild-type	Wild-type	Wild-type	Wild-type	Wild-type	Wild-type	Wild-type	Wild-type	Wild-type	Wild-type	Wild-type	Wild-type	Wild-type	Wild-type	Wild-type	Wild-type	Wild-type
SL00681	Rare	Other Rare tumor	CR	>=10	2.86121	Wild-type	Wild-type	Wild-type	Wild-type	Wild-type	Wild-type	Wild-type	Wild-type	Wild-type	Wild-type	Wild-type	Wild-type	Wild-type	Wild-type	Wild-type	Q654*	Wild-type	Wild-type	Wild-type	Wild-type	Wild-type	Wild-type	Wild-type	Wild-type	Wild-type	Wild-type	Wild-type	Wild-type	Deleted	Wild-type	Wild-type	Wild-type	Wild-type	Wild-type	Wild-type	Wild-type	Wild-type	Wild-type	Wild-type	Wild-type	Wild-type	Wild-type	Wild-type	Wild-type
SL00692	Rare	Osteosarcoma	SD	>=10	1.3383	Wild-type	Wild-type	Wild-type	Wild-type	Wild-type	Wild-type	Wild-type	Wild-type	Wild-type	Wild-type	Wild-type	Wild-type	Wild-type	Wild-type	Wild-type	Wild-type	Wild-type	Wild-type	Wild-type	Wild-type	Wild-type	Wild-type	Wild-type	Wild-type	Wild-type	Wild-type	Wild-type	Wild-type	R304*	Wild-type	Wild-type	Wild-type	Wild-type	Wild-type	Wild-type	Wild-type	Wild-type	Wild-type	Wild-type	Structural Variant Breakpoint	Wild-type	Wild-type	Wild-type	Wild-type
SL00591	Rare	Ewing Sarcoma	SD	>=10	0.305476	Wild-type	Wild-type	Wild-type	Wild-type	Wild-type	Wild-type	Wild-type	Wild-type	Wild-type	Wild-type	Wild-type	Wild-type	Wild-type	Wild-type	Wild-type	EWSR1_FLI1(Fusion)	Wild-type	Wild-type	Wild-type	Wild-type	Wild-type	Wild-type	Wild-type	Wild-type	Wild-type	Wild-type	Wild-type	Wild-type	Wild-type	Wild-type	Wild-type	Wild-type	Wild-type	Wild-type	Wild-type	Wild-type	Wild-type	Wild-type	Wild-type	Wild-type	Wild-type	Wild-type	Wild-type	Wild-type
SL00727	Rare	Rhabdomyosarcoma	NE	>=10	1.56955	Wild-type	Wild-type	Wild-type	Wild-type	Wild-type	Wild-type	Wild-type	Wild-type	Wild-type	Wild-type	Wild-type	Wild-type	Wild-type	Wild-type	Wild-type	Wild-type	Wild-type	Wild-type	Wild-type	Wild-type	Wild-type	Wild-type	Wild-type	Wild-type	Wild-type	Wild-type	Wild-type	Wild-type	Wild-type	Wild-type	Wild-type	PAX3_FOXO1(Fusion)	Wild-type	Wild-type	Wild-type	Wild-type	Wild-type	Wild-type	Wild-type	Wild-type	Wild-type	Wild-type	Wild-type	Wild-type
SL00755	Rare	Ewing Sarcoma	PD	>=10	0.96222	Wild-type	Wild-type	Wild-type	Wild-type	Wild-type	Wild-type	Wild-type	Wild-type	Wild-type	Wild-type	Wild-type	Wild-type	Wild-type	Wild-type	Wild-type	EWSR1_FLI1(Fusion)	Wild-type	Wild-type	Wild-type	Wild-type	Wild-type	Wild-type	Wild-type	Wild-type	Wild-type	Wild-type	Wild-type	Wild-type	Wild-type	Wild-type	Wild-type	Wild-type	Wild-type	Wild-type	Wild-type	Wild-type	Wild-type	Wild-type	Wild-type	Wild-type	Wild-type	Wild-type	Wild-type	Wild-type
SL00761	Rare	Hepatoblastoma	SD	<10	1.20234	Wild-type	Wild-type	Wild-type	Wild-type	Wild-type	Wild-type	Wild-type	Wild-type	Wild-type	Wild-type	Wild-type	Wild-type	D32V	Wild-type	Wild-type	Wild-type	Wild-type	Wild-type	Wild-type	Wild-type	Wild-type	Wild-type	Wild-type	Wild-type	Wild-type	Wild-type	Wild-type	Wild-type	Wild-type	Wild-type	Wild-type	Wild-type	Wild-type	Wild-type	Wild-type	Wild-type	Wild-type	Wild-type	Wild-type	Wild-type	Wild-type	Wild-type	Wild-type	Wild-type
SL00786	Rare	Osteosarcoma	SD	>=10	1.79682	Wild-type	Wild-type	Wild-type	Wild-type	Wild-type	Wild-type	Wild-type	Wild-type	Wild-type	Wild-type	Wild-type	Wild-type	Wild-type	Wild-type	Wild-type	Wild-type	Wild-type	Wild-type	Wild-type	Wild-type	Wild-type	Wild-type	Wild-type	Wild-type	Wild-type	Wild-type	Wild-type	Wild-type	Wild-type	Wild-type	Wild-type	Wild-type	Wild-type	Wild-type	Wild-type	Wild-type	Wild-type	Wild-type	Wild-type	Deleted	Wild-type	Wild-type	Wild-type	Wild-type
SL00790	Rare	Other Rare tumor	PD	>=10	1.8356	Wild-type	Wild-type	Wild-type	Wild-type	Wild-type	Wild-type	Wild-type	Wild-type	Wild-type	Wild-type	Wild-type	Wild-type	Wild-type	Wild-type	Wild-type	Wild-type	Wild-type	Wild-type	Wild-type	Wild-type	Wild-type	Wild-type	Wild-type	Wild-type	Wild-type	Wild-type	Wild-type	Wild-type	Deleted; Structural Variant Breakpoint	Wild-type	Wild-type	Wild-type	Wild-type	Wild-type	Wild-type	Wild-type	Wild-type	Wild-type	Wild-type	Structural Variant Breakpoint	Wild-type	Wild-type	Wild-type	Wild-type
SL00792	Rare	Other Rare tumor	CR	>=10	0.912341	Wild-type	Wild-type	Wild-type	Wild-type	Wild-type	Wild-type	Wild-type	Wild-type	Wild-type	Wild-type	Wild-type	Wild-type	Wild-type	Wild-type	Wild-type	Wild-type	Wild-type	Wild-type	Wild-type	Wild-type	Wild-type	Wild-type	Wild-type	Wild-type	Wild-type	Wild-type	Wild-type	Wild-type	Wild-type	Wild-type	Wild-type	Wild-type	Wild-type	Wild-type	Wild-type	Gained	Wild-type	Wild-type	Wild-type	Wild-type	Wild-type	Wild-type	Wild-type	Wild-type
SL00795	Rare	Rhabdomyosarcoma	PD	<10	1.39595	Wild-type	Wild-type	Q464*	Wild-type	Wild-type	Wild-type	Wild-type	Wild-type	Wild-type	Wild-type	Wild-type	Wild-type	Wild-type	Wild-type	Wild-type	Wild-type	Wild-type	Wild-type	Wild-type	Wild-type	Wild-type	Wild-type	Wild-type	Wild-type	Wild-type	Wild-type	Wild-type	Wild-type	Structural Variant Breakpoint	Wild-type	Wild-type	Wild-type	Wild-type	Wild-type	Wild-type	Wild-type	Wild-type	Wild-type	Wild-type	Wild-type	Wild-type	Wild-type	Wild-type	Wild-type
SL00802	Rare	Ewing Sarcoma	PD	>=10	0.304367	Wild-type	Wild-type	Wild-type	Wild-type	Wild-type	Wild-type	Wild-type	Wild-type	Wild-type	Wild-type	Wild-type	Wild-type	Wild-type	Wild-type	Wild-type	EWSR1_FLI1(Fusion); Structural Variant Breakpoint	Wild-type	Wild-type	Wild-type	Wild-type	Wild-type	Wild-type	Wild-type	Wild-type	Wild-type	Wild-type	Wild-type	Wild-type	Wild-type	Wild-type	Wild-type	Wild-type	Wild-type	Wild-type	Wild-type	Wild-type	Wild-type	Wild-type	Wild-type	Wild-type	Wild-type	Wild-type	Wild-type	Wild-type
SL00816	Rare	Other Rare tumor	SD	>=10	1.24427	Wild-type	Wild-type	Wild-type	Wild-type	Wild-type	Wild-type	Wild-type	Wild-type	Wild-type	Wild-type	Wild-type	Wild-type	Wild-type	Wild-type	Wild-type	Wild-type	Wild-type	Wild-type	Wild-type	Wild-type	Wild-type	Wild-type	Wild-type	Wild-type	Wild-type	Gained	Wild-type	HEY1_NCOA2(Fusion)	Wild-type	Wild-type	Wild-type	Wild-type	Wild-type	Wild-type	Wild-type	Wild-type	Wild-type	Wild-type	Wild-type	Wild-type	Wild-type	Wild-type	Wild-type	Wild-type
SL00819	Rare	Rhabdomyosarcoma	PD	<10	2.57145	Wild-type	Wild-type	Wild-type	Wild-type	Wild-type	Deleted	Wild-type	Wild-type	Wild-type	Wild-type	Wild-type	P135L	Wild-type	Wild-type	Wild-type	Wild-type	Wild-type	Wild-type	Wild-type	Wild-type	Wild-type	Wild-type	Wild-type	Wild-type	Wild-type	Wild-type	Wild-type	Wild-type	Wild-type	G12D	Wild-type	Wild-type	Wild-type	Wild-type	Wild-type	Wild-type	Wild-type	Wild-type	Wild-type	Wild-type	Wild-type	Wild-type	Wild-type	Wild-type
SL00839	Rare	Rhabdomyosarcoma	NE	>=10	2.21483	Wild-type	Wild-type	Wild-type	Wild-type	Wild-type	Wild-type	Wild-type	Wild-type	Wild-type	Wild-type	Wild-type	Wild-type	Wild-type	Wild-type	Wild-type	Wild-type	Wild-type	Wild-type	Wild-type	Wild-type	Wild-type	Wild-type	Wild-type	Wild-type	Wild-type	Wild-type	Wild-type	Wild-type	Wild-type	Wild-type	Wild-type	Wild-type	Wild-type	Wild-type	Wild-type	Wild-type	Wild-type	Wild-type	Wild-type	Wild-type	A439T	Wild-type	Wild-type	Wild-type
SL00857	Rare	Rhabdomyosarcoma	NE	<10	3.2141	Wild-type	Wild-type	Wild-type	Wild-type	Wild-type	Wild-type	Wild-type	Wild-type	Wild-type	Wild-type	Wild-type	Wild-type	Wild-type	Wild-type	Wild-type	Wild-type	Wild-type	Wild-type	V550L	Wild-type	Wild-type	Wild-type	Wild-type	Wild-type	Wild-type	Wild-type	Wild-type	Wild-type	C383*	Wild-type	Wild-type	Gained	Wild-type	Wild-type	Wild-type	Wild-type	Wild-type	Wild-type	Wild-type	Wild-type	Wild-type	Wild-type	Wild-type	Wild-type
SL00863	Rare	Other Rare tumor	NED	>=10	1.1397	Wild-type	Wild-type	Wild-type	Wild-type	Wild-type	Wild-type	Wild-type	Wild-type	Wild-type	Wild-type	Wild-type	Wild-type	Wild-type	Wild-type	Wild-type	Wild-type	Wild-type	Wild-type	Wild-type	Wild-type	Wild-type	Wild-type	Wild-type	Wild-type	Wild-type	Wild-type	Wild-type	Wild-type	Wild-type	Wild-type	Wild-type	Wild-type	Wild-type	D1017H	Wild-type	Wild-type	Wild-type	Wild-type	Wild-type	Wild-type	Wild-type	Wild-type	Wild-type	Wild-type
SL00864	Rare	Other Rare tumor	NE	<10	1.56116	Wild-type	Wild-type	Wild-type	Wild-type	Wild-type	Wild-type	Wild-type	Wild-type	Wild-type	Wild-type	Wild-type	Wild-type	Wild-type	Wild-type	ITD, Gained	Wild-type	Wild-type	Wild-type	Wild-type	Gained	Wild-type	Wild-type	Wild-type	Wild-type	Wild-type	Wild-type	Wild-type	Wild-type	Wild-type	Wild-type	Wild-type	Wild-type	Wild-type	Wild-type	Wild-type	I180V	Wild-type	Wild-type	Wild-type	Wild-type	Wild-type	Wild-type	Wild-type	Wild-type
SL00877	Rare	MPNST	SD	>=10	0.0848418	Wild-type	Wild-type	Wild-type	Wild-type	Wild-type	Wild-type	Wild-type	Wild-type	Wild-type	Wild-type	Wild-type	Wild-type	Wild-type	Wild-type	Wild-type	Wild-type	Wild-type	Wild-type	Wild-type	Wild-type	Wild-type	Wild-type	Wild-type	Wild-type	Wild-type	Wild-type	Wild-type	Wild-type	Wild-type	Wild-type	Wild-type	Wild-type	Wild-type	Wild-type	Wild-type	Wild-type	Wild-type	Wild-type	Wild-type	Wild-type	Wild-type	Wild-type	Wild-type	Wild-type
SL00879	Rare	MPNST	CR	<10	1.22879	Wild-type	Wild-type	Wild-type	Wild-type	Wild-type	R1455fs	Wild-type	Wild-type	Wild-type	Wild-type	Wild-type	Wild-type	Wild-type	Wild-type	Wild-type	Wild-type	Wild-type	Wild-type	Wild-type	Wild-type	Wild-type	Wild-type	Wild-type	Wild-type	Wild-type	Wild-type	Wild-type	Wild-type	Splicing Acceptor/Donor Loss	G13C	Wild-type	Wild-type	Wild-type	Wild-type	Wild-type	Wild-type	Wild-type	Wild-type	Wild-type	Wild-type	Wild-type	Wild-type	Wild-type	Wild-type
SL00560	Rare	Rhabdomyosarcoma	NE	>=10	5.74552	Wild-type	Wild-type	Wild-type	Wild-type	Wild-type	Wild-type	Wild-type	Wild-type	Wild-type	Wild-type	Gained	Wild-type	Wild-type	Wild-type	Wild-type	Wild-type	Wild-type	Wild-type	Wild-type	Wild-type	Wild-type	Wild-type	Wild-type	Gained	Wild-type	Wild-type	Wild-type	Wild-type	Wild-type	Wild-type	Wild-type	PAX3_FOXO1(Fusion)	Wild-type	H1047R	Wild-type	Wild-type	Wild-type	Wild-type	Wild-type	Wild-type	Wild-type	Wild-type	Wild-type	Wild-type
SL00887	Rare	Rhabdomyosarcoma	PD	>=10	1.59162	Wild-type	Wild-type	Wild-type	Wild-type	Wild-type	Wild-type	Wild-type	Wild-type	Wild-type	Wild-type	Wild-type	Wild-type	Wild-type	Wild-type	Wild-type	Wild-type	Wild-type	Wild-type	Wild-type	Wild-type	Wild-type	Wild-type	Wild-type	Wild-type	Wild-type	Wild-type	Wild-type	Wild-type	Wild-type	Wild-type	Wild-type	Wild-type	Wild-type	Wild-type	Wild-type	Wild-type	Wild-type	Wild-type	Wild-type	Wild-type	Wild-type	Wild-type	Wild-type	Wild-type
[truncated: 19 more columns]

## Sheet: Table S3
Table S3. Corresponding to Figure 5C. Z-score values for the 78 genes of top sensitive drugs that are frequently expressed across Relapsed/Refractory Childhood Solid Tumors.
Gene	Neuroblastoma_SL00031_02_Y	Neuroblastoma_SL00273_02_U	Neuroblastoma_SL00274_01_U	Neuroblastoma_SL00036_03_F	Neuroblastoma_SL00036_03_U	Neuroblastoma_SL00287_01_W	Rare_SL00298_01_H	Neuroblastoma_SL00267_01_Y	Neuroblastoma_SL00028_06_U	Neuroblastoma_SL00028_06_E	Neuroblastoma_SL00296_02_M	Neuroblastoma_SL00336_01_U	Neuroblastoma_SL00356_02_H	Neuroblastoma_SL00358_01_U	Neuroblastoma_SL00358_03_M	Neuroblastoma_SL00406_01_E	Neuroblastoma_SL00399_02_U	Neuroblastoma_SL00462_01_U	Neuroblastoma_SL00471_01_U	Neuroblastoma_SL00306_02_X	Neuroblastoma_SL00306_03_Q	Neuroblastoma_SL00431_01_U	Neuroblastoma_SL00454_02_K	Neuroblastoma_SL00454_03_K	Neuroblastoma_SL00528_03_X	Neuroblastoma_SL00528_08_X	Neuroblastoma_SL00544_02_U	Neuroblastoma_SL00398_16_H	Neuroblastoma_SL00398_16_U	Neuroblastoma_SL00599_01_T	Neuroblastoma_SL00356_04_X	Neuroblastoma_SL00624_01_W	Neuroblastoma_SL00647_01_X	Neuroblastoma_SL00593_03_X	Neuroblastoma_SL00593_04_X	Neuroblastoma_SL00593_05_X	Neuroblastoma_SL00230_01_J	Neuroblastoma_SL00739_01_T	Neuroblastoma_SL00749_01_U	Neuroblastoma_SL00477_02_A	Neuroblastoma_SL00783_01_B	Neuroblastoma_SL00791_01_X	Neuroblastoma_SL00820_01_X	Neuroblastoma_SL00822_01_D	Neuroblastoma_SL00620_02_U	Neuroblastoma_SL00540_01_U	Neuroblastoma_SL00876_01_W	Neuroblastoma_SL00825_02_X	CNS tumor_SL00260_01_Q
REV3L	1.54975	0.110417	-1.88275	0.847125	2.17745	0.719833	0.0863701	0.47895	-0.336532	0.185528	0.770092	0.0560525	0.304912	1.35486	1.00287	-1.05615	0.691088	-1.30863	0.732699	-0.109847	1.92181	1.79429	-0.0440583	0.533459	0.380116	-0.259053	0.198659	-1.91946	0.380983	1.30032	-1.50322	1.70846	0.0582945	-0.265545	1.21628	0.656432	0.372249	0.995982	-1.2479	2.14404	0.790397	1.239	-2.27285	0.0603247	0.280217	-1.61368	0.829377	-1.54242	0.756263
BTK	-0.7133	0.215998	-0.120352	1.01466	-0.788856	-1.16625	-0.996457	-0.588081	0.0412009	-0.262059	-0.585333	-0.0812055	0.135373	-0.766549	-1.24585	1.973	-1.18861	-0.810202	-0.777715	1.78431	-0.232578	-0.617897	-0.773332	-1.11892	0.240503	1.04991	-0.145066	0.73582	-1.01438	-0.471468	0.223769	-0.677826	-0.497593	0.13834	-0.334197	0.0882917	-0.568271	-0.822656	0.730969	-0.826717	-1.49532	-0.0033178	-0.337909	1.44237	-1.16812	1.25301	-0.439054	0.915967	-1.14298
FYN	1.34085	1.19491	0.150214	1.0015	1.58433	0.483223	0.0629592	1.28475	1.0915	0.843434	1.19547	1.71816	1.02492	1.17025	1.32731	-0.26044	0.684618	0.927835	0.547391	-0.549823	1.35901	0.883231	1.52955	0.845731	1.00892	0.531877	0.359467	0.346898	0.691728	0.265969	0.664989	1.33922	0.562718	0.600098	0.772292	0.814988	1.01069	0.887119	-0.730362	1.19596	0.2534	1.0733	0.386145	0.810286	0.606211	0.283757	1.4654	0.743761	1.43456
ERCC1	-0.359431	0.973537	1.58354	0.322388	-0.0145785	-1.23351	1.49423	0.386768	-0.738745	-0.842037	0.0132822	2.00176	-0.200567	2.00739	1.38511	0.268291	0.53082	1.03285	-0.793941	-0.92872	-0.848237	-1.78938	-0.53427	-0.768491	-0.805858	-0.742368	-0.492201	0.331188	-0.671919	-2.36687	-0.862583	-2.07134	0.00595021	-1.05016	-2.65326	-1.63612	-2.95213	-0.897475	-0.668381	-0.0131447	0.311294	-1.53655	3.19797	-1.6005	-2.17332	1.05074	-1.16149	0.34466	2.05334
FLT4	0.0520817	0.820426	0.750702	0.321127	-0.75567	-0.916247	-0.518356	-0.615942	-0.246158	0.792296	0.786647	0.764812	0.970517	-0.661234	-0.546839	-9.80202e-05	-0.424688	1.51621	-1.19069	-0.0212267	-0.772986	-0.727997	-0.973959	-1.53469	0.824807	0.721927	-0.0277464	1.11127	-0.0434512	-0.865867	0.707348	-0.779774	0.0958777	1.01169	-0.021974	0.480463	-0.759402	-0.137704	1.45232	-0.309687	-0.515415	-1.16947	1.64569	0.77275	0.812263	0.766621	-0.797872	0.7764	0.558567
ROS1	-0.700955	-1.20056	-0.233349	-0.728243	-1.01627	-1.11786	0.384058	-1.27833	-1.24731	-1.36356	-0.20415	-1.28113	-1.27839	0.510022	-0.229406	-1.17639	-0.77054	-0.22914	-0.224865	-0.229068	-0.229422	-0.229067	-0.224063	-0.229397	-0.229392	-0.229076	-0.220706	-0.229384	-0.22918	-0.229136	-0.229371	-0.228502	-0.227872	-0.225802	-0.228511	-0.228603	-0.223766	1.63227	-0.224189	-0.227767	-0.228994	-0.228616	-0.229343	-0.229423	-0.225973	-0.225806	-0.216024	-0.227156	-0.99566
HDAC9	1.47079	0.954561	1.13515	0.401333	0.85137	1.05507	0.348179	-0.364669	-0.776447	-0.896711	0.69558	1.38962	0.548746	0.808284	1.7891	-0.0738541	0.654477	1.92245	-0.063818	0.149743	1.19897	1.54378	-0.0665847	-1.31173	-0.039339	0.0226751	2.21016	-1.25991	-0.319324	1.38282	0.20539	1.35069	-0.58284	-0.0454781	0.652822	0.0620086	2.51075	1.43324	1.51997	1.21803	0.828964	1.44485	-0.461848	0.0707853	0.810881	-1.2641	1.38975	0.0373937	-0.697905
ELAVL1	0.636654	1.99972	1.70769	2.07805	2.65286	3.12667	2.38883	2.77105	3.16299	3.94802	2.82524	4.55843	1.60707	2.55575	0.764697	3.39535	1.40793	4.85583	4.10606	1.93245	0.625641	3.11471	0.494475	2.59503	0.505153	-0.0890468	0.207162	0.19487	2.60658	-0.513706	-0.160969	2.09191	-0.171561	0.308686	1.54052	-0.27213	2.91903	1.40813	-0.398444	0.498446	2.60394	2.08237	0.137712	0.504011	3.59839	-0.0345588	0.380886	-0.446724	1.42759
HDAC4	0.311148	0.558966	-0.853534	0.199099	0.88266	0.347469	0.798781	0.295508	0.902077	0.56937	0.358546	1.49181	0.0512137	0.479879	0.131367	0.547215	-0.360779	-1.0265	-1.26386	0.946439	-0.636728	-1.54516	-0.0756496	-0.205901	-0.15906	0.593385	-0.184251	-0.84822	-0.970282	-1.749	0.366359	-0.909278	0.0825522	0.0923493	0.425982	0.43189	-0.91603	-0.215412	-1.1078	-0.457343	0.541814	-0.741344	-0.666929	-0.0547694	-0.246589	-0.718973	0.418422	-0.641666	2.17192
TP73	-0.12949	-0.499393	-0.629786	-0.935942	-3.00871	-0.452248	2.17228	-0.591981	0.452909	0.0907047	-0.759065	-0.402903	-0.851149	2.28462	2.20121	0.286344	1.73977	-0.999813	-1.12811	-0.443317	-1.13651	-0.983648	-1.0511	-0.372964	-0.764587	-0.482887	-0.235479	-0.652583	-1.02226	-1.55286	-0.193907	-1.40104	-0.882363	-1.20186	-1.1997	-1.26961	-1.66748	-2.54662	-0.247338	-1.01336	-1.88254	-1.07543	-0.355477	-0.363296	-0.157642	-0.605625	-0.904056	-0.283846	2.47579
BIRC5	2.09233	0.742135	3.5453	3.75263	2.92032	0.87385	3.17358	4.14141	4.39905	4.14513	2.55642	3.68725	2.66306	3.18763	3.3825	3.7767	4.23173	3.51936	4.16303	3.81582	3.37437	4.22991	2.09842	4.4419	2.98246	3.39459	3.00356	2.79996	4.32362	2.59625	3.20784	3.40755	3.78385	2.5458	3.448	1.14583	4.42405	3.16277	3.92359	3.0873	3.45493	3.4007	2.75409	3.55283	3.95006	3.79534	3.33584	3.6846	2.54443
HDAC6	2.28318	1.92504	-0.060984	0.345697	0.961907	0.622592	1.7036	0.980211	3.5119	3.16469	-0.417878	1.14361	0.606122	2.29564	0.913399	0.772688	-0.0548202	-0.912838	-0.279064	-0.433761	-0.535159	0.260153	-0.484047	0.0705921	-0.566498	0.408845	0.959212	-0.994632	0.305803	0.449755	0.702822	0.319146	-1.46283	-0.179405	0.252789	-0.251535	0.244327	-0.0392601	-1.27852	0.494734	-0.544518	-0.361591	-0.175863	0.175689	-0.466765	-1.3411	0.891622	-0.417423	2.05571
ABL1	0.711546	-0.086592	-0.147652	-0.232385	-0.26621	-0.289061	1.29436	0.936666	-0.303193	0.0265495	1.23732	0.98861	0.486846	0.878957	0.286181	-0.70044	0.48018	0.208808	-0.0236282	-0.705071	-0.0705351	-0.51449	-0.57547	-0.195492	-0.347923	-0.457203	0.247554	-1.0279	-0.0110834	-0.361825	-0.239393	0.683068	-0.115449	-0.246046	-0.32947	0.00468292	0.377255	0.253827	-0.763049	0.854482	0.226686	-0.713848	0.136664	-0.603095	-0.144559	-0.53192	-0.0457627	-0.395061	1.34375
CRKL	-1.92753	-0.195881	-0.0699821	0.223702	1.03536	2.21071	2.63394	1.41696	0.471057	1.07518	0.0692574	2.0681	0.289808	1.94173	1.0708	1.53626	1.61724	0.635558	2.85989	0.92337	0.215806	1.78534	1.13962	1.78665	-0.262756	-0.0833092	1.19826	-1.38982	0.452246	1.00948	-0.805034	1.71508	-0.641807	0.0577642	1.68312	0.23458	1.152	1.05362	0.306728	0.132032	1.165	0.533676	-1.73747	0.337653	0.832052	-0.857715	0.373235	-0.505043	-0.0828585
MMP9	0.66021	1.46475	0.382109	2.95232	1.72394	0.36577	1.25444	1.66889	2.37401	1.69279	1.59024	1.7203	2.53643	0.564527	0.0302064	2.55709	0.870818	2.73768	0.357431	2.8451	1.77072	1.60266	-0.297266	0.756871	2.97477	3.03745	2.19943	2.07614	0.908591	1.20515	2.19255	1.08014	2.84192	2.90877	1.68394	2.60353	2.44747	0.735962	2.69449	0.852985	1.11356	2.01924	1.5693	2.404	1.41829	2.85995	-0.198791	2.75427	-0.0024166
FLT1	-0.694094	-0.831202	-1.66945	-0.469109	-1.35095	-0.827026	-0.0876565	-1.0538	-0.618441	-1.4339	1.04894	-0.734536	0.948378	-1.43044	-1.89102	-0.777333	-1.09905	2.02352	-0.449081	-1.12379	-0.681095	-0.253828	-0.294231	-1.83582	1.21565	0.644374	0.689735	0.668404	-1.34592	-0.479362	0.710981	-2.05349	0.248561	1.4654	-0.36055	0.182394	-1.71539	0.322889	-0.408347	-0.0245126	0.183234	-1.45986	0.825604	0.275161	0.655127	0.969288	-1.63169	0.612064	0.326508
MPG	-0.666206	-0.73072	1.89024	0.586601	-0.953185	-1.1517	-1.23719	-0.25297	1.0954	0.694473	0.758954	0.0610742	0.566266	-0.533257	-0.267966	1.23842	-0.468407	1.02967	-0.355331	-0.304393	-0.802569	-1.5242	-1.00349	-1.07821	0.0602485	-0.348565	-0.17777	0.906354	-0.0635876	-1.15928	1.28144	-0.292277	-0.234777	0.0782025	-1.60677	-0.755138	-0.72439	-2.51812	0.442986	-1.77049	-0.20292	-0.486935	3.14042	0.206897	-0.239066	1.39212	-0.798849	1.30576	0.839237
NBN	0.351458	-0.618091	-2.96602	0.534577	-1.24039	-1.21481	0.915977	-1.62397	-2.17433	-1.65071	-0.36666	-0.537211	-1.37036	-1.29194	-0.705209	-0.264906	-1.9282	-1.07602	-2.35474	1.2318	-0.653296	-3.19477	-1.97292	-2.27964	-1.29931	-0.139655	-2.46564	-1.63627	-1.6747	-1.3895	-3.20462	-1.94547	-1.54474	-0.927944	-2.3079	-1.29913	-1.70937	-1.38456	0.0877852	0.285984	-1.5967	-1.84115	-1.88655	-0.799706	-2.51508	1.49839	-1.42713	-1.83384	0.0439206
CDK6	-0.777901	0.806066	2.87041	2.5511	3.48943	2.7454	2.93117	3.55747	3.45637	3.69098	0.701437	3.96291	3.04862	3.99227	4.75211	2.80661	1.7047	4.35996	6.39508	2.90924	4.12775	6.0366	2.55143	5.98727	3.0787	1.90766	5.31614	1.31972	3.74624	4.34771	2.80232	4.98384	3.29873	3.58097	5.37895	3.27595	5.31034	3.94271	2.85178	1.16769	3.63648	5.39538	-0.838827	3.9456	3.87668	0.525066	6.18701	1.88251	2.69269
MET	1.3438	-1.18879	0.363319	0.864006	1.14078	-0.418427	0.670194	1.71295	1.01608	1.00443	1.26721	-1.34456	-0.722953	-0.540583	0.231983	-1.49626	1.45319	-1.01709	1.24697	-1.08126	0.471167	-1.285	0.232088	-0.413994	-0.231448	0.0919053	0.633047	-0.930988	-1.90052	1.41287	-0.769448	1.51861	0.536072	0.671376	1.01862	0.262811	0.116689	-0.506187	-0.0290528	0.707611	-1.58864	0.324427	-0.541986	-1.42083	-0.132421	-0.0856577	-0.118477	0.331626	-3.07914
EIF3A	-0.487025	-0.651019	2.47886	0.377206	0.998944	0.490323	0.213292	-1.41694	-1.13585	-0.0126649	1.3533	-0.514158	0.0130576	2.63483	1.70543	1.27684	0.186261	1.44016	0.187509	1.81135	0.122525	0.422236	-0.229643	-0.21606	0.0472548	0.143391	-0.472622	-1.31306	-0.231774	1.52434	-1.79514	1.30237	0.00934594	-0.0448297	0.808249	0.0867871	-1.07307	-0.425858	-0.554038	0.0534493	0.0158812	0.72982	-1.82819	0.0181418	1.84429	-0.550071	-0.385816	-1.2531	1.01073
RPS6KB1	0.936874	-0.932407	-0.981521	0.924295	1.67398	0.889209	0.14159	1.462	1.38049	1.58037	-0.0830609	-0.00661423	0.115766	1.33805	0.684268	-0.344801	0.723043	-1.18729	3.20889	0.755708	1.42355	3.10729	-0.0305388	2.44571	0.301953	-0.462775	0.800649	0.869026	3.06717	0.954459	-0.925203	1.80067	0.278666	-0.19574	0.770461	-0.48583	2.27891	1.06482	0.0482125	-2.15203	-0.347091	1.43687	-2.437	-0.709467	1.54264	-1.51156	0.101892	-2.14673	-1.45413
SLCO1B3	-0.265427	-0.767709	-0.304504	-0.495166	-0.887858	-0.983401	-0.933688	-0.840846	-0.811675	-0.627538	-1.00447	-0.843485	-0.840904	-0.681975	-0.721043	-0.744973	-1.12189	-0.71766	-0.183335	-0.716551	-0.696374	-0.768474	-0.573063	-0.654724	-0.636131	-0.324925	-0.579931	-0.242278	-0.722048	-0.375851	-0.235494	-0.711674	-0.113221	-0.653242	-0.697418	-0.633792	-0.665512	-0.721728	-0.698995	-0.379439	-0.73354	-0.792615	-0.557738	-0.685288	-0.712445	-0.648632	-0.626257	-0.178246	-1.04014
VEGFA	-0.203849	0.210811	0.237732	-0.40228	0.0573369	-1.86285	1.72864	-1.51496	0.231457	-0.0505114	-0.461737	-0.582461	0.0475747	0.0625458	-2.3697	-1.16962	-0.834035	-0.435101	-0.994167	-1.01238	-1.37759	-0.4447	-0.0129028	-0.495402	-0.765602	-0.391248	-0.076203	-0.689892	-1.02151	-1.4295	-0.632919	-1.31398	-1.02638	0.20789	-0.531716	-0.205243	-1.3713	0.693863	0.012238	-0.411864	-0.136631	-2.29942	-0.260427	-0.640191	0.868101	1.44793	-1.51248	-1.43688	0.989978
RAD50	1.24277	-0.248864	-1.52409	0.5193	1.17051	0.746362	0.160841	0.648112	0.340057	1.04252	0.730286	1.44474	0.214361	2.37688	2.69391	-0.0104296	1.64041	0.426344	0.578692	0.848764	1.61467	0.401411	1.47251	2.33467	-0.239992	0.333053	2.42182	-1.77493	-0.0966855	0.630283	-0.746332	1.47246	-0.254036	-0.267067	1.21665	0.523356	-0.349334	1.0171	-0.248459	0.629696	1.30175	1.36007	-2.80078	-0.18363	1.46979	-2.08896	-0.762247	-1.38094	0.611412
PDGFRB	0.485495	1.16367	0.272359	0.615578	-0.823339	-0.397297	1.78832	0.0572422	-0.146756	-0.217467	1.15404	0.865151	1.50156	-0.220329	-0.183088	-0.346058	0.36153	1.69575	-0.407863	-0.960188	0.0212612	-0.406264	-1.31523	-2.57423	1.18906	0.802728	0.733655	1.09586	-0.249589	-0.479784	0.710379	-0.983416	0.775456	1.29352	-0.088706	0.960848	0.0522397	-0.0245968	0.422603	0.507698	-0.121234	-0.401422	1.42275	0.670785	0.629759	1.09339	0.114442	1.10108	0.313204
MSH6	0.982178	-0.151915	1.94902	2.16415	2.21331	1.97147	3.22764	2.64696	3.75962	4.78404	1.46756	3.51651	0.906964	4.72259	5.28234	2.17202	3.76978	2.38235	4.51071	2.449	1.08559	3.26884	-0.434092	4.06688	0.386951	1.17008	3.7101	-0.508544	2.99038	4.03915	1.06996	2.42963	2.05924	1.58858	4.18919	1.12395	3.27292	2.23371	1.49522	2.89898	2.97365	2.36182	-0.0103287	1.462	3.70353	0.933152	3.00891	0.384509	1.3537
DNMT3A	1.71366	2.14089	1.26155	2.30673	2.55098	0.818199	2.94313	2.72037	2.95589	3.40087	1.94717	2.63309	1.49848	3.51834	3.55221	1.03731	2.26587	3.25416	2.67101	0.128238	1.78755	3.13203	-0.142807	2.90709	2.13072	1.90673	2.33512	0.145722	2.81458	3.99894	1.73154	3.46874	2.69414	2.16891	3.62957	2.22425	2.54506	2.7619	1.94288	1.7804	1.50581	2.76226	0.331528	0.958424	1.39278	1.02117	2.76309	1.16074	0.145813
MAP2K2	-0.190404	1.23343	0.667624	0.207758	-0.00454339	-0.436047	0.968077	-1.49072	1.24153	0.609485	0.953142	0.942342	0.333872	-1.17984	-1.1337	2.62343	-1.08844	2.2721	-0.366777	1.51686	-1.00106	-0.928971	-0.108355	-0.187989	-0.296322	-0.113752	-0.889228	0.586562	-0.138653	-2.23098	0.597651	0.686419	-0.340598	-0.640469	-0.427031	-0.628809	-0.151076	-0.950462	-0.614761	-0.63071	0.241621	-0.36399	1.71326	0.310041	0.50326	0.971715	-0.683439	0.430826	0.519679
KDR	0.0894997	0.483961	-0.209629	0.727554	0.0136274	0.123679	-0.460448	-0.247447	-0.215728	-0.00776899	1.222	0.311194	1.29145	-1.08023	-0.66619	0.0825773	0.125304	1.69815	-0.319201	-0.0915345	0.240371	0.265456	-0.196863	-0.729753	1.38056	1.2003	0.713632	0.847486	-0.680974	-0.103295	1.09829	-0.252092	0.908978	1.47293	0.262832	0.925932	-0.505542	0.325354	1.0222	0.673877	-0.386148	-0.180821	0.984037	0.982807	-0.15283	1.2558	-0.687703	1.23406	0.34072
SMO	-0.452672	-0.0570284	-1.11433	-0.591565	-3.34204	-1.17854	2.83274	-0.945633	-1.40815	-0.574577	1.19948	0.0979749	0.173992	1.01347	0.820131	-1.30226	-0.290579	0.288228	-0.900468	-1.42096	-1.8766	-1.98965	-0.96293	0.130596	-0.18166	-0.420274	-0.105288	-0.827769	-2.05195	-1.51837	-0.792935	-2.42925	0.411621	-0.20107	-2.87372	-0.237489	-1.14841	0.27875	-0.316679	-0.0737844	0.190408	-2.15694	1.45765	-0.840462	-0.030274	-0.683791	0.334219	0.213824	2.16154
DUT	0.0880416	-1.5657	3.59096	2.07912	1.19061	-1.27942	-2.78053	2.02519	3.784	2.89535	0.0720495	2.56171	-0.318228	2.50142	5.78452	3.50425	2.82685	3.7141	1.87143	5.82148	2.38581	2.41934	-1.62326	2.78164	0.672355	1.62518	0.348305	2.18691	3.67939	2.3779	-0.107857	0.462565	1.68902	1.62603	4.90643	0.0186092	5.78229	2.37198	2.18305	3.93394	4.64027	2.24891	5.90428	3.43251	5.74632	2.50908	-2.21921	3.06671	-0.524376
DNMT1	1.75596	1.49339	2.19831	2.3526	1.82851	0.58884	3.07548	3.38043	1.9519	2.55595	1.44546	2.97157	1.52607	1.58664	1.11296	2.54407	2.4666	3.17392	2.51318	3.31534	1.6858	2.84002	0.519375	3.7589	1.1452	2.00617	1.4389	0.0372536	3.08278	0.393886	1.27139	1.38179	0.713293	1.68125	3.28763	0.738708	3.10572	2.67446	1.67576	2.32979	2.88442	2.50726	0.549687	2.15922	2.75662	1.20243	1.55032	1.52846	0.670002
TOP2A	1.96525	0.545272	2.62439	3.01343	2.55682	0.224918	2.67831	3.30269	2.72734	2.90983	2.14913	2.85055	1.80894	2.63096	3.08442	2.90639	3.30065	2.85378	3.4327	3.45827	2.95798	3.06171	1.07915	3.44101	2.82882	3.08143	3.21936	2.28294	3.9634	2.62586	2.1766	2.59829	2.81391	2.99794	3.84095	1.84384	3.30232	3.67737	2.6798	3.25204	3.01085	3.16065	1.3463	3.11025	3.71823	2.70252	2.87545	2.73803	2.09614
PDGFRA	-0.691221	-1.23746	-1.1881	-0.757944	-3.42899	-1.89057	-0.304629	-2.28102	-2.79178	-2.82805	-0.0335189	-0.61945	-1.21472	1.37607	0.71065	-1.70153	-2.79212	-3.96311	-1.72832	-1.03224	-1.35914	-3.25078	-3.31072	-5.13936	-0.649651	-1.38214	-0.0561259	-1.83451	-1.33738	-1.35392	-1.87351	-2.14592	-0.483292	-0.672573	-2.58273	-0.943907	-0.329329	-1.92916	-1.73126	-0.758321	-4.25909	-2.89859	0.501617	-1.52503	-1.17252	-1.24139	-2.16131	-0.787848	2.0702
CDK4	1.62304	1.11272	4.44878	2.44634	1.87538	1.19172	2.70982	2.24322	1.51755	2.18191	2.36032	2.93676	1.46308	2.11899	2.39083	2.03547	7.35509	3.80952	2.25745	2.0625	2.43197	2.17121	0.524789	2.68471	1.05476	1.13772	1.14405	1.29433	1.99534	1.92152	1.47388	2.02317	2.50513	1.66659	2.88199	1.61498	3.13772	1.28416	2.67765	7.63558	3.23369	2.92095	3.6114	1.79221	2.34103	2.83286	1.40716	2.3026	1.79203
REV1	0.20335	-0.235602	-0.18645	0.606166	0.701242	0.25875	-0.00869273	0.306637	0.223245	0.602355	-0.411965	0.527239	-0.473389	0.478548	-0.16354	-0.54084	1.2379	0.00594543	-0.459084	-0.206224	-0.0489186	0.478043	-1.41462	0.320422	-1.02312	-0.582476	0.275873	-1.73692	0.253855	-0.301201	-1.59355	-0.437638	-1.07655	-0.901946	0.458256	-0.851833	0.0641798	0.576167	-1.20573	0.57269	-0.530172	-0.0172007	-1.6306	-0.396425	0.0210531	-2.4416	-0.454994	-1.04272	-0.340184
BRIP1	2.22114	0.272276	2.08054	3.13222	2.15901	0.133132	2.12936	3.57217	3.32155	3.70237	1.88369	3.12504	1.62456	3.5442	3.91376	2.5104	3.35668	2.39218	3.81987	3.08738	3.42101	4.19612	1.11027	4.2474	2.25723	2.33905	3.36573	1.42346	4.02162	2.84536	1.73565	2.59544	3.12807	2.80284	4.04838	1.48532	4.14746	3.65312	3.17803	2.676	2.90078	3.35144	0.578268	2.41783	3.89052	1.71658	2.89185	2.12367	1.47709
TXN	0.885809	0.557062	0.532114	1.75246	0.314354	-1.55666	1.43989	0.421015	1.38972	0.762258	0.629235	0.648385	-0.797757	0.287612	0.342901	1.37043	0.748994	1.19233	-0.367806	1.24342	0.525663	-0.837695	-0.527356	-0.643111	-0.272739	0.161285	0.705183	1.56015	-0.579082	-0.558804	0.202655	0.478859	0.159558	-0.47608	-0.409655	-0.198169	0.119837	-0.280486	0.465606	0.717091	-0.347125	-0.696845	2.08986	0.447356	0.698368	1.41656	0.48587	0.341649	1.15472
SLC31A2	-0.212383	0.0133381	-0.532047	1.18044	0.300464	-0.909293	0.233516	0.734498	-0.087378	-0.571736	-0.285284	-1.37529	0.327153	-0.462539	-1.71801	-0.168479	0.511274	-1.83343	-0.447677	-0.127218	-0.370193	-0.664626	0.149536	-1.25008	-0.614745	0.0656445	-0.865762	0.0779741	-0.347562	-0.325427	-0.113974	-0.888682	0.355685	-0.434076	-0.751037	-0.89298	-1.49251	-0.739814	0.012886	-0.0975851	-0.792241	-1.08367	-0.97618	-0.445592	-1.57868	0.282185	-1.67926	-0.153928	-1.82578
SLC31A1	1.87525	1.19376	0.320729	0.883436	0.465146	-0.0198038	1.05154	2.72502	0.50601	0.59207	1.14734	0.68768	1.20905	0.457347	0.414294	0.53307	1.73426	-0.329582	1.47605	0.909209	2.04498	0.89913	0.273705	0.326968	0.765785	0.704554	0.438298	0.131239	0.359693	1.90668	0.528813	1.28506	2.04408	0.193694	0.339997	0.531488	0.199258	1.3397	0.794429	1.90504	0.63909	1.0037	-0.281156	0.707086	0.300085	0.777867	0.762165	0.445774	-0.910129
XPA	1.30013	-0.764774	-1.37907	0.250582	0.918981	-1.21429	-1.28698	-0.550421	0.0438794	-0.0942745	-0.908588	-0.380262	-1.73443	0.0160118	-0.323862	-1.1382	-0.120832	-0.926429	-0.398064	-1.57289	0.750038	0.0678095	-0.735996	-0.152214	-1.44364	-1.96861	-0.0512639	0.654087	0.440518	0.198375	-2.44707	1.56025	0.123843	-1.48793	-0.26709	-1.06017	0.461196	-1.76645	-0.717822	-0.274679	-0.409747	-0.263806	-0.274486	-1.48294	1.2514	-0.657975	-0.189234	-0.977738	0.147905
APTX	1.10239	0.463522	-0.385477	1.84375	1.49953	-0.282245	0.900622	0.733785	2.55662	2.19281	1.24981	1.25042	-0.174661	-0.0536875	-0.553776	1.06059	1.24233	0.186553	1.20085	0.194802	-1.72092	-0.201991	0.214968	0.20333	-1.08506	-0.168005	-2.2708	0.827169	1.43105	-0.452441	-0.582676	-0.0469861	-0.70017	-1.77672	-1.55589	-1.92794	0.255449	-2.09056	-0.125372	0.296854	1.62368	-0.0147661	-0.0138735	-0.498123	0.343688	0.87196	-0.46444	-1.16515	0.314917
DUSP6	2.10286	-0.48358	-0.198235	-0.15946	-2.21029	-2.01829	1.25301	0.680264	-0.25656	-0.281364	1.46665	-0.602116	0.393699	-1.1242	-0.132878	-0.732437	-0.306589	0.839689	0.0820645	-0.479934	-1.50965	-0.666428	-0.903828	-2.33905	0.276176	0.31235	-0.644976	1.42934	-1.084	0.474124	-0.107829	0.117882	0.666523	0.484915	-0.304459	-0.165579	-1.05241	0.433505	1.06641	-0.406756	0.807322	-0.969444	1.18397	0.190673	-0.41649	1.82489	-1.98108	0.254851	0.166256
RB1	0.0492538	-1.37588	-0.470898	0.563116	0.46305	0.657022	-1.71901	1.96342	1.09435	1.2605	0.664431	0.125531	-0.0533082	-0.39373	-0.134904	1.71069	2.46975	0.606255	1.45173	2.65804	2.13683	-2.32032	0.873501	1.35411	1.62914	1.06678	1.58875	0.431114	1.71684	-0.478941	-0.985465	1.52664	2.56709	1.63651	2.83533	1.28807	1.25174	2.23227	1.70285	1.41392	-0.298889	1.43709	-1.44487	1.40604	1.84865	0.410313	-1.55846	-0.00338543	0.327873
AKT1	1.88024	1.70291	0.742495	1.26734	0.406374	-1.13832	5.10436	1.22167	0.64776	0.797157	2.21005	0.559686	0.914915	1.88391	0.624141	0.240002	-0.0443561	0.501793	-0.695938	-0.179424	-0.738961	-0.616895	-1.32993	-0.275312	0.201603	-0.182716	-0.210909	0.221202	-1.15447	-2.00129	0.180213	-0.737042	-0.265509	-0.187562	-1.03252	-0.28124	1.56699	-1.22298	0.226424	-0.746501	0.408836	-0.180352	1.14288	-0.477815	-0.378613	0.291354	-0.102998	0.12241	2.66837
EPHA2	-0.522575	0.501809	-0.626803	0.104983	-1.15076	-0.614549	1.21648	-0.959552	-1.30252	-0.263569	0.349611	0.380169	0.505981	-0.694739	-1.31389	-0.633681	-1.299	0.0841778	-1.12737	-1.01246	-0.901204	-1.32877	-1.02542	-1.89031	0.505722	0.231081	-0.385616	0.53604	-0.851987	-1.48507	0.212499	-1.42211	1.13058	0.578689	-1.05645	0.794329	-0.968222	-1.12269	0.426131	-0.712699	-1.22521	-1.66178	1.67935	0.113285	-0.44692	0.299581	-1.36743	0.444844	1.02944
SLC22A3	-1.84954	-1.27663	-0.788559	-0.100475	-1.2631	-1.24604	0.104969	-2.41975	-1.80455	-0.764136	-1.60436	-1.23286	-0.238695	-1.53206	-1.74794	-0.328083	-2.06079	-2.16234	-1.89474	-0.0829303	-0.998019	-1.47414	-2.20696	-2.55262	-0.444333	-0.105582	-1.34545	-0.018565	-1.09846	-1.1669	-0.430879	-1.74039	-1.76623	-1.41336	-2.03644	-0.835093	-0.984425	-0.90685	-0.214366	-1.22972	-2.81372	-0.123934	-0.36626	0.155077	-1.16624	-0.400306	-2.13205	0.788322	-0.669073
EGFR	-1.20262	-2.61469	-1.31696	-1.49631	-2.24272	-2.33421	1.02896	-2.67553	-3.65095	-3.19401	-0.993737	-1.25186	-1.50987	-1.9108	-3.6149	-3.70635	-1.46887	-2.29957	-2.04908	-2.50689	-2.17191	-2.64879	-1.67523	-4.21393	-1.2825	-2.0471	-1.94842	-1.61443	-2.9746	-2.2533	-2.30142	-3.3995	-0.958451	-1.58431	-3.70213	-1.7831	-2.74192	-1.18157	-0.989492	-2.95656	-1.24412	-2.55431	-0.552813	-1.90788	-2.68628	-2.06607	-2.10415	-1.41205	1.88943
HDAC8	0.507421	0.33803	-2.1012	-0.0398404	-0.230037	0.206592	-0.0247384	0.448107	3.40622	2.8454	0.132119	0.50959	0.459433	-0.321813	-0.912626	0.302435	-0.516601	0.237325	0.478431	-0.179351	-1.03409	-0.331796	-0.179853	0.412333	-0.376189	-0.147875	0.236505	1.44713	1.98139	0.156749	0.218527	0.920518	-0.28656	-0.0505771	1.08661	0.473593	0.995807	-1.32665	0.412431	-0.070409	0.374107	0.240413	-0.0725926	-0.418417	1.2763	0.550077	0.341278	-0.200289	0.553058
NOTCH1	-1.24927	-0.152155	-2.80839	-0.576724	-3.48262	-2.72507	2.31792	-2.3685	-2.28342	-1.50319	0.877173	-1.0282	0.566587	-1.80015	-3.2749	-0.372118	-2.63007	0.393377	-3.34858	-0.749965	-2.19963	-2.8607	-2.00869	-4.08258	0.478593	0.0883449	-1.17572	-0.472536	-2.84594	-2.43529	-0.45307	-3.12605	-0.875168	0.754781	-2.31845	-0.941644	-3.05722	-1.9393	-0.344023	-1.98285	-2.73901	-3.3866	1.138	-0.386973	-0.916027	1.05556	-2.90034	-0.438597	2.40348
GGPS1	-0.443567	1.05659	1.93162	-0.39721	0.443247	1.84427	0.153509	0.301197	-0.649903	-0.313512	2.45929	3.01146	0.119595	1.97013	4.13726	-1.09455	0.2447	3.82787	2.16895	-1.02525	1.1358	5.21907	0.815313	2.81694	-0.295674	-2.1128	3.72104	-1.00917	0.973533	5.68923	-1.59812	4.34432	-1.08899	-1.91829	-2.45845	-1.54249	3.86185	2.3134	-0.973612	4.09115	4.34517	1.63401	-0.560781	-0.391896	1.10614	-0.566648	1.94283	-2.05077	0.724173
DCK	0.500304	-0.0647562	0.304755	0.53179	-0.00753206	0.184357	-1.00156	0.632858	0.466722	0.541524	0.133989	0.0230254	0.125055	0.245072	0.550225	2.29887	1.67566	-0.162769	0.461213	3.12029	0.921449	0.97766	-0.0677499	0.460608	0.269496	0.477877	0.75748	0.337583	1.00415	1.44408	-0.462409	0.511974	0.205479	0.184157	0.796885	0.102263	0.937615	1.17392	0.64716	1.31325	0.48636	0.691115	-0.749484	2.07881	1.19103	0.233796	-0.344246	0.191947	-1.1285
KIT	-0.0791356	1.25368	0.646709	0.0758467	-0.484814	0.321285	-1.76041	-0.585876	-0.653926	-0.542858	0.0870815	1.16685	0.809626	-0.237046	-0.592021	-0.350467	0.648813	0.109662	-0.378806	-0.0710836	-1.22594	-0.475883	-0.820425	-1.87989	0.0401106	0.0728521	-0.0328816	-0.852733	-1.8312	-1.24114	0.384994	-0.371019	-0.600475	-0.118484	0.0059992	0.0781289	0.996583	0.627346	-0.0622556	0.448375	0.321723	-0.400836	-1.0343	-0.284965	-0.110209	-0.986521	0.529277	-0.281436	0.636625
BRAF	0.275024	0.165203	-1.96355	0.776173	1.71975	2.61209	-0.433334	0.897953	0.807613	0.978984	0.451652	-0.302449	0.734477	1.05333	-0.0860406	-0.0515216	0.469133	-0.197757	2.74731	0.122341	0.572019	1.38196	1.42536	1.98758	-0.0764167	-0.369645	0.114162	-1.48248	0.976932	1.34738	-0.640453	1.71253	0.431823	-0.0830549	1.31263	0.742295	0.930277	0.7895	-0.889254	1.05101	-0.621328	1.44948	-3.73401	-0.0751807	0.0979797	-0.87137	-0.0282731	-1.74748	-0.581342
GART	1.41176	1.31068	2.03058	1.0585	0.272001	0.365058	2.27111	1.03129	-0.214257	0.882767	1.99296	2.34506	-0.875362	2.78907	2.41325	2.42937	1.16317	1.90576	1.07622	3.27952	2.30181	0.584071	-0.128437	0.570721	0.103942	1.02429	0.803751	-0.984345	0.470599	1.05054	-1.11843	1.98953	0.798426	-0.381297	-0.371302	-0.583069	1.04507	-0.525997	1.57083	1.08985	2.42904	1.48693	0.965288	1.41708	1.27093	0.515318	1.19261	0.450103	-0.215473
FDPS	0.839181	0.558398	0.956375	1.05341	0.726245	-0.418335	1.84909	0.340945	1.37253	1.70079	0.0160144	0.950851	-0.266535	0.256774	0.12491	0.971379	2.35942	1.28814	-0.26051	0.167847	0.506828	0.327101	0.0204585	1.11889	-0.105777	-0.0388136	-0.103672	0.265149	0.663076	-0.572602	-0.071969	0.826447	-0.296523	-0.188634	0.0656764	-0.627743	-0.382193	-0.268703	-0.0182683	0.0195098	0.854738	-0.599498	0.818771	-0.00280104	0.538054	0.944166	-0.265254	0.62745	0.09359
DDR2	0.790726	-0.824495	0.0916568	-0.187764	-1.68304	-1.01691	1.42175	-1.31012	-1.60926	-0.794818	1.24604	0.602188	0.319886	0.585448	0.505311	-1.16796	-0.318188	0.100078	-1.54336	-0.143031	-0.208898	-1.39728	-0.100073	-2.20059	0.520045	-0.335109	0.918025	-0.21263	-1.7851	-0.359505	-0.651502	-1.38446	0.781294	0.685525	-1.6123	0.461318	-0.0217605	-1.00303	0.409995	0.190332	-1.96807	-1.29191	-0.0840083	-0.132273	0.401985	-0.367088	-0.672058	0.434344	0.586977
RAD21	1.52569	-0.587022	-0.0762238	1.15432	1.30531	0.957429	2.88637	3.21041	2.2559	2.13798	-0.43516	0.78592	-0.0154244	0.616342	0.812327	2.06172	2.69442	-0.0314675	0.71423	2.73206	1.33513	0.954415	0.222554	3.83923	-0.522681	-0.907912	0.398492	0.90003	3.64498	0.824052	-0.857121	0.168738	0.108039	-0.0564993	1.62584	-1.10412	1.37704	1.90853	0.350995	1.30057	-0.185003	0.698867	-2.90489	1.26692	2.18124	-1.32357	-0.95692	-1.72718	0.647775
RET	1.98012	1.48826	2.13847	-1.04187	-1.78461	2.65348	0.422573	1.4101	-2.05694	0.301858	2.86087	-0.535267	-1.72168	2.87811	2.21722	-0.194618	1.29647	-0.754854	2.19113	-1.14044	-1.90742	-1.10342	0.448096	0.0564862	0.75764	1.7293	1.098	-0.564381	0.761173	2.92216	-1.91224	1.72706	2.90837	0.255632	0.403104	0.981545	-1.77972	2.36482	0.180454	2.91664	3.31423	-2.09484	0.511026	-0.775167	1.36105	0.0791294	1.14756	-0.0798656	2.38865
CTNNB1	-0.771816	-0.782268	-1.45324	-0.300967	-2.00753	0.668206	-0.714136	-0.623105	-1.21874	-1.01161	-0.21925	-0.315587	0.977014	3.01058	2.84518	-1.52951	0.43642	0.897015	-2.81242	-2.2207	-2.50578	-4.49387	-0.354945	-1.04427	1.22494	-0.527638	4.33944	-0.322688	-3.42785	-1.93532	-0.424902	-4.26151	1.24308	1.71829	-1.36519	0.928397	-3.27705	-1.32098	-0.974504	1.04603	-1.26066	-2.12741	3.05381	-1.20047	0.384085	0.694031	-3.23967	-0.229051	1.83879
ALK	2.42289	2.34166	2.11612	2.94266	2.92617	2.23504	1.09866	4.21281	3.36709	3.99869	3.42063	3.28714	3.47951	3.98319	4.5537	0.648206	3.56979	1.5969	4.04029	1.63994	2.59775	2.99023	3.2226	4.22299	3.2085	3.20669	2.81385	2.35708	3.71229	4.21271	3.20121	4.36242	3.41575	3.30029	4.62881	4.07474	3.55706	4.97907	2.93133	4.17075	5.22254	4.05263	0.213233	1.89479	3.398	1.68338	4.21544	1.76444	1.88984
BCL2L1	0.185946	0.43146	0.0591192	0.0439524	-0.36312	0.359267	-1.63478	0.38192	0.0438743	0.0391692	0.856239	0.314395	0.258085	-0.871614	-1.21406	5.82104	0.406127	-0.0749147	-0.551971	3.14017	-0.583535	-0.34377	0.47769	-0.826961	0.0559432	0.458018	-1.2701	0.850964	-1.46836	-1.0977	-0.114919	-0.46287	-1.45084	-0.850732	-1.41583	-0.167599	0.387765	-0.0709882	-0.362486	-0.0239309	-0.0673981	-1.05732	-0.296262	3.02507	-1.02313	1.0138	-0.788653	0.088445	-0.346621
HDAC3	0.360152	0.771828	2.07355	1.3228	0.86582	-0.993437	1.8891	0.225526	2.46196	2.00442	-0.197786	0.440508	0.303829	0.627068	0.0850729	1.94237	2.30026	1.55202	-0.314914	1.6908	-0.99717	-1.0024	-0.416447	1.80776	-0.650805	0.222779	1.67739	0.212274	-0.42907	-1.03497	0.946387	-0.337613	-0.961811	-0.392528	0.26743	-0.419876	-0.339868	0.64759	0.614636	1.20488	-0.503993	-0.330142	0.753591	1.2769	-0.170152	2.20485	-0.955062	0.755895	0.462453
PTEN	0.34117	-1.175	-2.29415	-1.13335	-2.48626	-0.163709	-2.43952	-0.818941	-1.05685	-1.15203	0.0302232	-2.18824	-1.04124	-0.262814	0.334573	-0.452326	-2.70023	-0.776177	-1.00601	-0.0289698	-1.54034	-0.817473	-1.46288	-1.74794	-0.113539	-1.46309	-2.16882	1.81196	-2.25489	-1.92213	-2.67603	0.406605	-1.305	-0.395022	0.211227	-0.968489	-1.26346	-0.863158	-1.30457	-3.68779	-2.82774	-0.796984	-1.07938	-1.12491	-1.03766	0.905821	-2.80294	-1.57197	1.06822
LIG4	-0.590577	-0.317847	0.390778	0.162877	0.805144	0.891193	-1.80539	-0.329327	-0.64577	0.494241	-0.0729885	-1.96825	-0.172095	-0.0252678	-0.780651	1.17912	1.53817	-2.15256	0.561842	-0.372872	0.533108	0.590804	0.770291	0.166371	-0.208021	-0.894537	0.539198	-0.426113	0.304116	-1.62386	-1.02357	0.895854	-0.313184	-0.309846	0.650668	-0.00467718	-0.583435	0.976706	0.139664	-0.498285	0.471005	0.242807	-2.70412	-0.309388	-1.21749	-1.51768	-1.4162	-2.30682	-1.62615
CTBP2	0.909067	0.466349	1.6427	0.575678	0.668708	0.0174302	0.077704	0.0981698	1.14494	1.03922	0.748461	0.415975	0.23176	1.05657	1.22036	0.767236	0.803909	0.809711	0.338389	0.628377	0.253343	0.913654	-0.496385	-0.0621069	0.266632	0.657688	0.58562	0.140248	0.0396547	1.29172	0.175719	-0.0210611	0.518555	0.691616	1.25522	0.733959	0.755996	0.778021	0.0551027	1.85968	0.249383	0.469383	1.01011	0.522629	1.18539	-0.0118193	0.0835973	0.185528	1.82314
YES1	-4.38359	-3.5661	-3.81371	-1.29557	-1.73824	0.249745	1.69348	-7.02221	-3.08958	-2.4217	-1.71086	-2.83277	-2.09302	0.605678	0.144282	-3.84117	-0.0396869	0.503919	-1.69282	-2.06706	-0.852616	-0.507497	-0.395625	0.0726243	-0.21271	-1.97641	-2.37065	-0.447445	-2.0538	-0.798507	-1.58391	-5.67847	-0.541928	-0.368219	-4.13643	-1.48631	-0.26882	0.00503237	0.568591	-1.42451	-5.49179	-0.113563	-0.67613	-1.94591	-1.77728	-1.13473	-1.21239	-1.76891	1.18804
RPS6KA3	-0.66917	-1.86641	-1.62889	-0.489687	-1.69787	-1.00112	0.175106	-1.64755	-1.45988	-0.791363	-0.506756	-0.96645	-0.694308	-0.24395	-1.01929	-0.409089	-0.933463	-1.29467	-0.603673	0.359196	-0.516002	-0.86024	-1.20447	-1.14352	-0.934451	-0.645801	-0.438096	-1.39199	-1.44007	-0.400921	-1.20785	-1.08555	-0.321718	-0.779369	-0.738758	-0.591004	-0.398141	-0.952976	-0.395019	-0.578218	-0.810682	-0.36648	-1.01615	-0.428958	-1.14447	-0.656811	-1.38457	-1.01724	-1.42671
CSF1R	-0.0421016	0.239777	-0.0988186	1.24114	-0.889746	-0.705837	-0.393768	-0.555662	-0.126339	-0.493682	0.257947	-0.553368	1.02407	-0.342325	-1.51456	0.371553	-1.3567	-0.582619	-0.425265	1.03302	0.197548	-0.511826	-0.463255	-1.49181	0.935231	1.33389	-0.177596	0.739666	-0.488611	-1.04914	0.290349	-0.474338	0.168168	0.586386	-0.497432	0.811967	-0.525998	-0.954164	0.85668	-1.46546	-1.96943	-0.0855807	-0.160827	0.63152	-1.2931	1.92255	-0.229732	1.35387	-0.743242
LCK	-0.696624	0.306396	0.337029	0.544241	-0.121241	-0.148996	-1.21697	-0.0947855	0.053916	1.03593	-0.581626	0.768138	0.883979	-0.309722	-0.132586	0.642951	-1.10151	-0.163448	-0.482925	0.887736	0.596368	0.444728	-0.583838	-0.261081	0.49914	0.805545	-0.493207	0.868829	0.406109	0.34608	0.649508	0.318672	-0.948002	0.171719	-0.361875	0.241955	0.23118	-0.183286	0.0801128	-0.185305	-0.667663	0.79489	0.031404	0.810929	-0.698945	1.30933	-0.150232	1.44955	-1.12384
XRCC6	-2.14976	-0.359287	1.60212	0.307437	-0.547993	1.20448	2.43438	2.02836	0.73781	1.05486	0.984682	1.66891	0.631053	1.21322	1.49477	1.34865	2.74764	2.24874	0.906923	1.32455	-0.263575	1.15113	0.289749	1.08927	-0.13355	0.317893	1.52458	0.800895	0.497869	-0.453281	1.13128	0.32124	0.404563	0.26402	1.41134	0.290678	1.06072	-0.0203078	0.0468075	0.355546	1.49879	0.293067	1.24484	0.758637	1.84564	1.40046	0.589745	0.687553	0.617856
HDAC2	2.26531	1.357	7.13688	2.77305	3.07614	1.48802	2.40762	2.44582	3.67793	2.81229	2.87904	4.13279	1.54559	3.92032	6.25094	1.97475	3.59331	7.53187	4.00758	2.59116	3.4598	4.28832	1.11027	3.68245	3.43361	1.86939	5.51877	2.11446	3.68973	3.62995	2.48161	4.63498	1.58619	3.08952	5.01979	2.82848	4.40213	4.37459	-0.052349	5.59787	4.1136	3.83926	1.51983	2.99422	6.64048	1.78224	4.87065	1.74446	0.792696
NF1	1.1935	-1.48041	-1.42969	0.893381	2.36517	1.33867	0.453353	0.202292	0.506548	1.10344	0.830169	-0.171862	0.0468452	1.72497	0.992377	-1.20325	1.66342	0.0102742	2.5999	-0.989668	1.2464	0.950278	1.32347	1.16102	0.0261387	-0.424814	1.80256	-2.06386	-1.16663	1.74732	-2.16203	0.49011	-0.360305	0.413755	1.49539	0.892439	0.000794347	1.72205	-1.479	-0.131935	0.48857	1.24863	-2.73326	-0.616092	0.868396	-1.98981	-0.245548	-1.49105	0.218484
SRC	0.818981	1.2778	1.62565	0.799226	0.443852	0.684673	0.826655	1.72463	0.640614	0.907691	1.25009	1.29472	1.07876	1.07887	0.86983	-0.239355	0.906996	1.38217	1.35227	-0.505404	0.494123	1.74714	0.144352	0.550332	0.718013	0.936335	0.573877	0.490676	0.309428	1.57855	1.07113	1.02795	0.347514	0.555913	-0.11673	-0.0451093	1.49175	2.55713	0.416792	1.29187	1.44834	0.518749	-0.0834049	0.217037	1.38466	0.995426	1.22891	0.734364	-1.09836
DDR1	0.0913799	0.469591	-0.603587	-2.24607	-3.90563	-0.0144783	0.779093	0.200768	-3.17168	-2.13545	0.953006	0.167595	0.168918	0.472766	-0.410773	-0.901693	0.491439	-1.44281	0.211632	-1.96158	-3.15445	-0.552066	0.827601	-0.361408	-1.04012	-1.1571	-0.228713	-0.847557	-0.195867	-0.00296969	0.223786	-2.34363	0.535588	0.0142314	-0.718685	-0.539849	-0.956117	-1.0712	-1.09796	-0.0660993	0.190442	-1.4019	-1.05268	-2.12922	-0.768056	-1.16171	-0.303026	-1.2182	0.890839
LYN	-0.782571	-0.0574122	0.0060973	1.05398	-1.48348	-1.45504	0.492043	-1.2885	-0.517112	-0.689048	0.360525	-0.00086063	0.425876	-1.11304	-0.0834131	1.61324	0.0335785	-0.153074	-1.22324	1.7247	-0.858275	-0.964196	-0.343574	-1.74971	0.341477	1.4202	-0.200837	0.514157	-1.25548	-0.997432	0.0485073	-1.12687	1.34519	0.144456	-0.814294	0.357495	-1.23415	1.20535	1.23461	1.33024	0.281713	-0.799868	0.493063	1.17408	0.716514	2.57331	-1.33699	0.740195	0.118906
[truncated: 135 more columns]

## Sheet: Table S4
Table S4. Drugs chosen and Gene Targets of all patients along with Responses and Survival.
MasterID	Drug #1	GENE	ZScore	Drug #2	GENE	ZScore	Drug #3	GENE	ZScore	Drug #4	GENE	ZScore	Max ZScore	RESPONSE	PFS *censored	DNA Abberation
SL00028	Bortezomib	NFKB2	H731N	Isotretinoin	RXRB	2.62	Temozolomide	MSH6	4.78	Vorinostat	HDAC2,HDAC3,HDAC6,HDAC8	3.68,2.46,3.51,3.41	4.78	PD	56	Yes
SL00031	Crizotinib	ALK	2.42	Oxaliplatin	BRIP1	2.22	Pazopanib	FGF1	1.04	Vorinostat	HDAC2,HDAC6	2.27,2.28	2.42	SD	245*	No
SL00060	Gemcitabine	SLC28A1	2.58	Oxaliplatin	SLCO1B3,SLC31A1	2.45,2.25	Valproic Acid	SLC22A7	2.85	Tretinoin	ALDH1A1	2.05	2.85	PR	226*	No
SL00230	Doxycycline	MMP9	2.45	Ipilimumab	CTAG1B	6.66	Zoledronate	GGPS1,MMP9	3.86,2.45	Vorinostat	HDAC2,HDAC9	4.40,2.51	6.66	PD	49*	No
SL00257	Gabapentin	CACNA2D2	3.8	Gemcitabine	ELAVL1	5.05	Sirolimus	AKT1	3.14	Vorinostat	HDAC6,HDAC8	2.54,2.42	5.05	PD	58	No
SL00260	Carboplatin	TP73	2.48	Pemetrexed	TYMS,DHFR	2.39,2	Sirolimus	AKT1	2.67	Vorinostat	HDAC4,HDAC6	2.17,2.06	2.48	PR	80*	No
SL00267	Dasatinib	DDR2,SRC	P492Q,1.72	Decitabine	DNMT1,DNMT3A,EZH2	3.38,2.72,3.69	Vinorelbine	TUBB	4.37	Vorinostat	HDAC2	2.45	4.37	PD	78	Yes
SL00273	Crizotinib	ALK	2.34	Docetaxel	TUBB	2.72	Donepezil	ACHE	2.62	Gemcitabine	ELAVL1	2	2.72	PD	42	No
SL00287	Curcumin	BCL2	2.32	Gemcitabine	ELAVL1	3.13	Oxaliplatin	XRCC3	-2.43	Sorafenib	BRAF,RET	2.61,2.65	3.13	SD	120	No
SL00297	Pazopanib	PDGFRA	2.56	Pemetrexed	TYMS,DHFR	2.43,2.16	Sirolimus	AKT1	2.53	Temozolomide	MSH6	2.53	2.56	SD	71	No
SL00306	Topotecan	TOP1	5.12	Vinblastine	TUBG1,TUBB	3.69,2.37	Zoledronate	MMP9	2.85	Vorinostat	HDAC2	2.59	5.12	PD	40	No
SL00306	Etoposide	CSNK2A1	2.56	Pemetrexed	GART	2.3	Celecoxib	PDPK1	1.89	Romidepsin	HDAC2	3.46	3.46	PD	46	No
SL00322	Decitabine	DNMT1,DNMT3A	2.26,2.73	Romidepsin	HDAC2	2.78	Fluorouracil	CSE1L	2.36	Thioguanine	PPAT	3.35	3.35	PD	47	No
SL00322	Romidepsin	HDAC2,HDAC8	2.70,2.39	Gemcitabine	ELAVL1	3.81	Vinorelbine	TUBB	2.62				3.81	NED	140	No
SL00324	Vinblastine	TUBG1	2.68	Pazopanib	VEGFA	1.37	Temsirolimus	AKT1	2.92	Doxycycline	MMP9	2.97	2.97	SD	150	No
SL00330	Sorafenib	PDGFRB	2.34	Simvastatin	RHOA	2.03	Sirolimus	AKT1	2.1	Fluorouracil	TIMP3	1.04	2.34	PD	46	No
SL00338	Doxycycline	MMP9	2.79	Everolimus	AKT1	4.74	Gemcitabine	ELAVL1	3.08	Sorafenib	RAF1	2.44	4.74	PD	52	No
SL00338	Everolimus	AKT1	4.94	Temozolomide	MSH6	4.22	Doxycycline	MMP9	2.21	Sorafenib	RAF1	2.84	4.94	PD	54	No
SL00339	Dasatinib	CSF1R,EPHA2	2.45,2.23	Doxycycline	MMP9	3.37	Everolimus	AKT1	3.71	Gemcitabine	SLC29A1	3.29	3.71	PR	356	No
SL00349	Irinotecan	CSNK2A1	1.44	Griseofulvin	TUBB	2.15	Trabectedin	EWSR1-FLI1	Fusion	Tretinoin	NROB1	3.38	3.38	SD	120	Yes
SL00353	Fluorouracil	CSE1L	2.72	Irinotecan	TOP1	2.6	Imatinib	PDGFRA	2.41	Gabapentin	BCAT1	2.27	2.72	SD	42	No
SL00353	Temozolomide	TOP2A	2.12	Imatinib	PDGFRA	2.05	Oxaliplatin	TP73	2.48	Melatonin	VEGFA	1.75	2.48	SD	147	No
SL00355	Decitabine	DNMT1	2.03	Methotrexate	GART	2.87	Sirolimus	AKT1	2.46	Topotecan	CSNK2A1	2.57	2.87	PD	44	No
SL00356	Irinotecan	WRN	-2.23	Temozolomide	PTEN	-2.68	Celecoxib	MMP9	2.19	Ceritinib	ALK	3.2	3.2	CR	533*	No
SL00356	Crizotinib	ALK	3.48	Oxaliplatin	BRIP1	1.62	Vinblastine	TUBB	2.99	Zoledronate	MMP9	2.54	3.48	CR	321*	No
SL00358	Crizotinib	ALK	3.98	Etoposide	TOP2A	2.63	Temozolomide	MSH6	4.72	Vorinostat	HDAC2,HDAC6	3.92,2.30	4.72	CR	298	No
SL00358	Decitabine	DNMT3A	3.55	Temozolomide	MSH6	5.28	Myrrh	CASP3,CCND1	2.68,2.47	Sorafenib	RET	2.21	5.28	PD	43	No
SL00363	Pemetrexed	ATIC	5.09	Etoposide	TOP2A	3.32	Ifosphamide	MTB clinical decision		Irinotecan	TOP1	4.1	5.09	PD	45	No
SL00381	Topotecan	CSNK2A1	2.43	Pazopanib	KIT	1.86	Griseofulvin	TUBB	2.12	Tretinoin	CRABP2	1.27	2.43	PD	60	No
SL00385	Everolimus	MTOR	4.39	Vorinostat	CTBP2	2.97	Valproic Acid	KDM6A	1.18	Tretinoin	CRABP2	3.26	4.39	PR	1467*	No
SL00385	Isotretinoin	CRABP2	3.68	Temozolomide	PTEN	-2.03	Everolimus	AKT1	1.97	Sunitinib	FLT1	2.23	3.68	SD	402*	No
SL00388	Everolimus	AKT1	1.95	Tamoxifen	CSE1L	3.73	Trametinib	PIK3CA	E545K	Vorinostat	HDAC2	4.65	4.65	SD	83	Yes
SL00389	Pemetrexed	GART	4.3	Vinorelbine	TUBG1	2.58	Sorafenib	FGFR1	2.49	Bortezomib	PSMD4	2.03	4.3	SD	76	No
SL00390	Eribulin	TUBBB1	2.25	Pazopanib	PDGFRA	1.46	Trabectedin	SS18-SSX2	Fusion	Tretinoin	CRABP2	3.47	3.47	PR	357*	Yes
SL00390	Ipilimumab	CTAG1B	10.43	Nivolumab	MTB clinical decision		Temozolomide	MSH6	2.69				10.43	PD	35	No
SL00390	Trabectedin	SS18-SSX2	Fusion	Palbociclib	CDK4	3.07	Pazopanib	PDGFRA	2.37				3.07	SD	175*	Yes
SL00391	Dasatinib	CSF1R,FYN	2.43,2.10	Temozolomide	LRIG1	1.57	Everolimus	HIF1A	2.2	Gabapentin	ADORA1	1.59	2.43	SD	555*	No
SL00398	Decitabine	DNMT1,DNMT3A	3.08,2.81	Doxorubicin	SMARCE1,TOP2A	5.63,3.96(CNV Amplification)	Panobinostat	HDAC2	3.69	Temozolomide	LIG4,MSH6	S508C,2.99	5.63	PD	51	Yes
SL00398	Etoposide	LIG4,TOP2A	S508C,2.28	Vincristine	ABCG2	0.92	Vorinostat	HDAC2	2.11	Zoledronate	MMP9	2.08	2.28	CR	312	Yes
SL00399	Oxaliplatin	BRIP1	3.36	Temsirolimus	MTOR	3.94	Vorinostat	HDAC2, HDAC3	3.59,2.30	Etoposide	TOP2A	3.3	3.94	SD	82	No
SL00404	Pazopanib	KIT	1.1	Vorinostat	HDAC2	2.01	Carboplatin	BRIP1	2.26	Methotrexate	GART	3.4	3.4	PD	42	No
SL00405	Pemetrexed	GART	3.71	Vinorelbine	TUBG1	2.52	Temsirolimus	MTOR	3.35	Valproic Acid	SLC16A1	2.02	3.71	NED	70*	No
SL00406	Bortezomib	CCNE1,PSMD4	3.57,2.29	Irinotecan	CSNK2A1	1.42	Vorinostat	HDAC2	1.97	Dasatinib	BTK,LYN	1.97,1.61	3.57	SD	65	No
SL00409	Verapamil	CACNA1S	3.62	Vorinostat	RAD23B	2.04	Sorafenib	RAF1	2.02	Zoledronate	MMP9	2.29	3.62	SD	181	No
SL00416	Pemetrexed	GART	5.03	Vorinostat	HDAC2	3.19	Zoledronate	MMP9	2.3	Gemcitabine	ELAVL1	2.1	5.03	PD	47	No
SL00420	Bortezomib	PSMA5	1.55	Temsirolimus	AKT1	2.38	Zoledronate	MMP9	2.72	Myrrh	BIRC5	3.03	3.03	PD	51	No
SL00421	Etoposide	TOP2A	2.38	Dasatinib	FYN	1.94	Temsirolimus	PIK3CA	E545K,H1047R	Vandetanib	EGFR	1.06	2.38	PD	22	Yes
SL00423	Bortezomib	CCNE1	3.64	Sorafenib	PDGFRB	0.73	Vorinostat	HDAC2	4.59	Myrrh	CTNNB1	4.81	4.81	PD	69	No
SL00429	Etoposide	TOP2A	1.18	Vorinostat	HDAC9	1.32	Dasatinib	FYN,DDR1	2.03,2.11				2.11	PR	490*	No
SL00431	Dacarbazine	POLA2	4.13	Dasatinib	CRKL	1.79	Vorinostat	HDAC2	4.29	Myrrh	BIRC5	4.23	4.29	SD	57	No
SL00450	Crizotinib	MET	1.87	Pazopanib	PDGFRB	1.47	Zoledronate	FDPS,MMP9	2.88,2.09				2.88	SD	112	No
SL00454	Oxaliplatin	BRIP1	4.25	Bupropion	CHRNA3	3.74	Crizotinib	ALK	3.22	Valproic Acid	OGDH	0.92	4.25	SD	180*	No
SL00467	Dasatinib	CSF1R,FYN,DDR2	2.70,2.10,2.03	Sorafenib	FLT3	0.71	Toripamate	GRIK1	1.74	Valproic Acid	ABAT	0.84	2.7	SD	166	No
SL00471	Oxaliplatin	BRIP1	3.82	Crizotinib	ALK	4.04	Sorafenib	BRAF,RET	2.75,2.19	Vorinostat	HDAC8,HDAC2	W137C,4.01	4.04	SD	159*	Yes
SL00472	Dasatinib	ABL1	2.23	Valproic Acid	SLC22A8	3.63	Tretinoin	CRABP2	2.7				3.63	NED	329*	No
SL00476	Bortezomib	CDK5	E5D	Dasatinib	SRC	1.81	Simvastatin	EZH2	2.06	Methotrexate	ATIC	2.54	2.54	NED	64	Yes
SL00477	Doxorubicin	SMARCE1,TOP2A	2.25,3.25	Olaparib	CBLC	T215S	Palbociclib	CDK4	7.64	Panobinostat	HDAC2	5.6	7.64	PD	72	Yes
SL00490	Pazopanib	PDGFRA	2.09	Myrrh	AKT1,BIRC5	3.09,2.73	Vorinostat	CTBP2,HDAC2	3.11,2.89	Temozolomide	MSH6	2.68	3.11	PD	39*	No
SL00494	Vincristine	TUBB	2.02	Pazopanib	VEGFA	1.12	Sunitinib	FLT4	3.13	Vorinostat	HDAC2	2.4	3.13	PD	41	No
SL00502	Pemetrexed	DUT,GART	4.99,2.51	Carboplatin	BRIP1,TP73	3.98,4.65	Vorinostat	HDAC2,HDAC3,HDAC6	5.44,2.35,2.03	Vinblastine	TUBB	2.99	5.44	SD	81	No
SL00512	Pemetrexed	DUT	3.25	Dasatinib	YES1	2.34	Sirolimus	FKBP1A	1.43	Vorinostat	HDAC2	4.63	4.63	SD	86	No
SL00517	Decitabine	DNMT1	4.15	Myrrh	BIRC5,CTNNB1	2.85,2.05	Temozolomide	NBN	T335I	Sorafenib	FGFR1	1.53	4.15	NED	198	Yes
SL00525	Crizotinib	ALK,MET	3.26,D190G	Nelarabine	SLC29A1	1.74	Pemetrexed	GART	1.48	Myrrh	CTNNB1,BIRC5	4.95,3.74	4.95	CR	236	Yes
SL00528	Cytarabine	SLC29A1	1.85	Doxorubicin	SMARCE1,TOP2A	3.48,2.83	Crizotinib	ROS1,ALK	D684Y,3.21	Zoledronate	MMP9	2.97	3.48	SD	160	Yes
SL00530	Lomustine	STMN4	1.18	Sunitinib	RET	2.57	Valproic Acid	ABAT	0.88	Vincristine	ABCG2	0.92	2.57	NED	70	No
SL00532	Topotecan	CSNK2A1	1.72	Pemetrexed	ATIC	2.36	Vincristine	TUBG1	P223A	Vorinostat	HDAC9	G928W	2.36	PD	40	Yes
SL00533	Vincristine	ABCC10	2.01	Dasatinib	DDR1	2.1	Sirolimus	AKT1	1.5	Tretinoin	CRABP2	2.93	2.93	PD	47	No
SL00536	Temozolomide	LRIG1	1.35	Dabrafenib	BRAF	V600E	Curcumin	SHH	0.5	Myrrh	YWHAZ	1.35	1.35	NED	779*	Yes
SL00537	Fluorouracil	CSE1L	2.87	Bortezomib	CCNE1	4.43	Zoledronate	MMP9	3.51	Dasatinib	DDR2,PDGFRA,YES1	2.37,2.27,2.68	4.43	PD	40	No
SL00538	Temozolomide	LRIG1	1.81	Tretinoin	CRABP2	1.77	Sorafenib	RET	1.68	Thalidomide	FGFR2	0.75	1.81	SD	168*	No
SL00540	Celecoxib	MMP9	2.86	Etoposide	TOP2A	2.7	Ruxolitinib	CSF3R	3.83	Vorinostat	HDAC3	2.2	3.83	SD	49	No
SL00547	Oxaliplatin	BRIP1	2.59	Pemetrexed	GART	2.64	Zoledronate	MMP9	2.36	Sunitinib	PDGFC	3.92	3.92	PD	45	No
SL00550	Zolendronic Acid	MMP9	3.51	Pemetrexed	GART	2.85	Eribulin	TUBA1C	1.39	Celecoxib	MMP9	3.51	3.51	SD	40	No
SL00560	Crizotinib	ALK	3.54	Dacarbazine	POLA2	2.39	Irinotecan	CSNK2A1	3.59	Pemetrexed	GART	1.83	3.59	NED	295	No
SL00563	Irinotecan	CSNK2A1	1.26	Temozolomide	MSH6	3.6	Vincristine	ABCC1	1.35	Vorinostat	HDAC2	3.14	3.6	PR	346	No
SL00563	Doxorubicin	SMARCE1,TOP2A	2.77,2.71	Isotretinoin	CRABP2	3.51	Temozolomide	MSH6	2.86	Vorinostat	HDAC2	3.55	3.55	PD	49	No
SL00563	Decitabine	DNMT3A	2.59	Olaparib	BRCA1	1.75	Panobinostat	HDAC2	1.87				2.59	PD	37	No
SL00566	Dacarbazine	ASAH1	0.96	Dasatinib	CSF1R	2.67	Oxaliplatin	MAP2K6	2.25	Tretinoin	CRABP2	3.62	3.62	NED	106	No
SL00567	Fludarabine	POLA1	3.44	Pemetrexed	TYMS,DHFR	3.02,2.11	Acetazolamide	CA9	3.19				3.34	PD	30	No
SL00572	Dasatinib	DDR1	1.3	Idarubicin	TOP2A	2.73	Valproic Acid	SLC16A1,SLC22A8	2.52,2.26	Palbociclib	CDK6	1.96	2.73	NED	84	No
SL00578	Capecitabine	TYMS	2.44	Sirolimus	RPS6KB1	2.35	Temozolomide	MSH6	3.28	Vorinostat	CTBP2,HDAC2	3.01,4.62	4.62	NED	285*	No
SL00590	Irinotecan	CSNK2A1	2.12	Temozolomide	MSH6	2.66	Vincristine	TUBB	3.04	Zoledronate	GGPS1	2.49	3.04	CR	247	No
SL00591	Temozolomide	MSH6	2.24	Irinotecan	CSNK2A1	1.11	Azacitidine	EZH2	A692V,3.83	Trabectedin	EWSR1-FLI1	Fusion	3.83	SD	58	Yes
SL00592	Gemcitabine	ELAVL1	1.35	Vincristine	TUBB	2.81	Crizotinib	ALK	3.44	Etoposide	TOP2A	3.31	3.44	PD	43	No
SL00593	Ceritinib	ALK	4.07	Palbociclib	CDK6	3.28	Olaparib	MTB clinical decision		Topotecan	APTX	-1.93	4.07	PD	99	No
SL00593	Decitabine	DNMT1,DNMT3A	3.72,3.84	Ipilimumab	CTAG1B	8.49	Lapatinib	PA2G4	2.2	Panobinostat	HDAC2	5.02	8.49	PD	65	No
SL00593	Doxorubicin	SMARCE1,TOP2A	2.36,3	Oxaliplatin	BRIP1	2.8	Palbociclib	CDK6	3.58	Zoledronate	MMP9	2.91	3.58	SD	147	No
SL00599	Crizotinib	ALK	4.21	Trametinib	KRAS Mutation(A146T) elevate MEK, Trametinib targets MEK		Vorinostat	HDAC2	3.63	Zoledronate	GGPS1	5.69	5.69	SD	70	Yes
SL00600	Crizotinib	ALK	4.8	Dacarbazine	POLA2	4.07	Pemetrexed	DUT	2.06	Temozolomide	MSH6	3.84	4.8	PD	59	No
SL00601	Sirolimus	AKT1	1.87	Guggulsterones	BIRC5	3.35	Pravastatin	MMP9,MMP14	3.24,2.65	Tretinoin	CRABP2	2.32	3.35	SD	261	No
SL00602	Pemetrexed	DUT,GART	4.17,3.34	Imatinib	KIT	N655K,2.36	Vorinostat	HDAC2	3.39				4.17	PR	1280*	Yes
SL00624	Doxorubicin	SMARCE1,TOP2A	3.82,2,60	Oxaliplatin	BRIP1	2.6	Crizotinib	ALK	4.36	Vorinostat	HDAC2	4.63	4.63	SD	125*	No
SL00631	Temsirolimus	AKT1	1.01	Trametinib	DUSP6	1.9	Vemurafenib	BRAF	V600E	Vorinostat	HDAC3	3.55	3.55	PR	88*	Yes
SL00634	Vincristine	TUBB	2.98	Irinotecan	CSNK2A1	2.71	Gefitinib	EGFR	R377K	Temozolomide	MSH6	3.1	3.1	NED	274*	Yes
SL00638	Carboplatin	BRIP1	2.31	Gemcitabine	DCK	0.69	Pembrolizumab	CD274	0.43	Tamoxifen	CSE1L	2.46	2.46	SD	127	No
SL00643	Cisplatin	BRIP1	2.92	Bevacizumab	VEGFA	2	Lapatinib	ERBB4	1.99	Vorinostat	HDAC4	1.32	2.92	SD	62	No
SL00654	Palbociclib	CDK4	7.57	Pazopanib	VEGFA	1.72	Vinorelbine	TUBB	4.39	Curcumin	BIRC5	4.35	7.57	PR	112	No
SL00666	Temozolomide	MSH6	2.92	Crizotinib	ALK	2.76	Palbociclib	CDK4,CDK6	5.74,2.85				5.74	PD	38	No
SL00673	Palbociclib	CDK4,CDK6	3.07,4.67	Vismodegib	SMO	1.84	Vorinostat	HDAC2	5.56	Curcumin	BIRC5	3.04	5.56	CR	1391*	No
SL00681	Nivolumab	CD274	1.33	Pazopanib	PDGFRA,PDGFRB	2.31,2.39	Trametinib	MAP2K1	0.42	Gemcitabine	DCK	1.44	2.39	CR	109*	No
SL00692	Everolimus	AKT1	1.36	Sorafenib	RET	2.51	Vorinostat	HDAC2	2.26	Zoledronate	MMP9	1.4	2.51	SD	127	No
SL00696	Vorinostat	HDAC4	1.87	Lapatinib	ERBB2	1.92	Curcumin	CTNNB1,NOTCH1	2.12,3.23	Etoposide	TOP2A	2.63	3.23	NED	119*	No
SL00697	Decitabine	DNMT1	2.73	Pazopanib	TP53,PDGFRA	I195T,3.97	Vorinostat	HDAC4	1.14				3.97	CR	274	Yes
SL00698	Decitabine	DNMT1	1.27	Curcumin	NOTCH1,SMO	2.88,2.27	Lapatinib	ERBB2	1.93	Temozolomide	MSH6	1.56	2.88	PD	57	No
SL00706	Palbociclib	CDK4,CDK6	2.30,5.34	Temozolomide	MSH6,PTEN	3.24,-3.98	Vorinostat	HDAC2	3.86	plerixafor	CXCR4	2.13	5.34	SD	194	No
SL00731	Cisplatin	BRIP1	1.66	Temsirolimus	PTEN	Met198del,-4.89	Thalidomide	NR3C1	-1.86	Vorinostat	HDAC2	2.8	2.8	SD	70	Yes
SL00739	crizotinib	ALK	4.98	Olaparib	HORMAD1	3	Vorinostat	HDAC2	4.37	Garlic	MAPK8	3.08	4.98	NED	153	No
SL00745	Dasatinib	PDGFRA	V561D,1.88	Everolimus	PTEN	CNV deletion	pazopanib	TP53	R158L,Y234C	Trametinib	NF1	Y489C	1.88	PD	45	Yes
SL00748	Dasatinib	PDGFRA	2.07	Decitabine	DNMT3A	2.1	Vismodegib	SMO	2.49	Vorinostat	HDAC2	3.77	3.77	PD	50	No
SL00755	Bexarotene	CCND1,RRM1	3.97,2.44	Palbociclib	CDK4	3.06	Prazosin hydrochloride	ADRA1D	3.22	Ruxolitinib	JAK1	4.9	4.9	PD	52	No
SL00761	Fluorouracil	UMPS	2	Curcumin	SMO	2.07	Simvastatin	HMGCR	2.64	Sorafenib	FLT4	2.46	2.64	CR	765*	No
SL00763	Acetazolamide	CA9	1.56	Dasatinib	PDGFRA	2.35	Temozolomide	LRIG1	1.26	Trametinib	MTB clinical decision		2.35	SD	97	No
SL00779	Palbociclib	CDK4,CDK6	2.48,5.16	Temozolomide	MSH6,PTEN	2.45,-3.28	Trametinib	DUSP6	2.73	Panobinostat	HDAC2	2.09	5.16	PR	385	No
SL00786	Azacitidine	DNMT1,DNMT3B,EZH2	4.28,3.45,3.20	Everolimus	AKT1	1.6	Pazopanib	VEGFA	2.02	Zoledronate	MMP9	2.48	4.28	SD	141	No
SL00789	Dasatinib	DDR2	1.64	Fluorouracil	TIMP3	-2.22	Oxaliplatin	TP73	4.38	Curcumin	SMO	2.29	4.38	SD	42*	No
SL00790	Decitabine	DNMT1	4.11	Lenalidomide	CUL4A	1.77	Simvastatin	EZH2	2.97	Temozolomide	MSH6	4.56	4.56	PD	41	No
SL00791	Decitabine	DNMT1,DNMT3A	3.05,3.16	Oxaliplatin	BRIP1	3.35	Palbociclib	CDK4,CDK6	2.92,5.40	Panobinostat	HDAC2	3.84	5.4	PD	51	No
SL00792	Dasatinib	DDR2	1.43	Everolimus	RPS6KB1	3.97	Palbociclib	CDK4,CDK6	3.54,2.52	Vorinostat	HDAC2,HDAC6	3.47,2.02	3.97	NED	777*	No
SL00793	Panobinostat	HDAC4	1.52	Pazopanib	VEGFA	2.45	Temsirolimus	PTEN	-1.36	Trametinib	PIK3R1	N564D	2.45	PD	101	Yes
SL00795	Decitabine	DNMT3A	3.84	Olaparib	ARID1A,BRCA2	Q464*,K1445R	Pemetrexed	GART	1.41	Temozolomide	MSH6	3.58	3.84	PD	53	Yes
SL00796	Celecoxib	MMP9,PTGER2	2.27,2.61	Dasatinib	YES1	2.07	Irinotecan	CSNK2A1	2.97	Temozolomide	PTEN	-2.32	2.97	PD	116*	No
SL00800	Lapatinib	ERBB4	1.43	Sirolimus	QKI-RAF1	Fusion(Activates PI3K/MTOR Pathways)	Vorinostat	HDAC9	1.71	Curcumin	SHH	1.03	1.71	SD	342	No
SL00802	Celecoxib	MMP9	2.38	Palbociclib	CDK4	3.16	Ruxolitinib	JAK1	4.23	Trabectedin	EWSR1-FLI1	Fusion	4.23	PD	46	Yes
SL00805	Crizotinib	ALK	2.93	Dasatinib	PDGFRA	3.47	Panobinostat	HDAC2	1.96	Pazopanib	TP53	K120E	3.47	PD	62	Yes
SL00816	Palbociclib	CDK4,CDK6	3.18,5.09	Pazopanib	VEGFA	1.58	Trabectedin	Chemotherapy		Vorinostat	HDAC9	2.35	5.09	SD	102	No
SL00819	Crizotinib	MET	1.46	Decitabine	DNMT1,DNMT3A	2.97,2.15	Temozolomide	MSH6	2.05	Trametinib	NRAS	G12D	2.97	PD	25	Yes
SL00821	Berberine	RET	3.08	Temozolomide	PTEN	-2	Vorinostat	HDAC2	2.85	Zolendronic acid	GGPS1	3.62	3.62	NED	1356*	No
SL00822	Etoposide	TOP2A	3.11	Palbociclib	CDK6	3.95	Vorinostat	HDAC2, HDAC3	2.99	Curcumin	BIRC5,BCL2L1	3.55,3.03	3.95	PD	65	No
SL00825	Ipilimumab	CTAG1B	1.42	Nivolimab	HLA-DRA	1.31	Zoledronic Acid	MMP9	2.75				2.75	SD	46*	No
SL00853	Celecoxib	PTGER2	1.37	Bevacizumab	VEGFA	1.64	Gemcitabine	ELAVL1	2.35	Lapatinib	ERBB2	1.78	2.35	SD	94	No
SL00863	Temozolomide	MSH6	2.08	Celecoxib	PIK3CA	D1017H	Palbociclib	CDK4,CDK6	3.61	Vorinostat	HDAC2,HDAC8	3.1,2.06	3.61	NED	178	Yes
SL00876	Irinotecan	CSNK2A1	2.17	Crizotinib	ALK	4.22	Palbociclib	CDK6	6.19	Vorinostat	HDAC2	4.87	6.19	PD	48	No
SL00877	Etoposide	TOP2A	0.57	Sirolimus	AKT1	0.93	Trametinib	DUSP6	2.21	Sorafenib	FLT1,KDR	2.45,2.23	2.45	SD	74	No
SL00879	Decitabine	DNMT3A	3.1	Temsirolimus	MTB clinical decision		Trametinib	NRAS	G13C	Gemcitabine	ELAVL1	2.39	3.1	CR	91*	Yes
SL00887	Vinorelbine	MTB clinical decision		Temsirolimus	AKT1	3.48	Palbociclib	CDK4,CDK6	3.98,3.49	Vorinostat	HDAC2,HDAC3	3.5,2.64	3.98	PD	51	No
SL00888	Bevacizumab	EPHB4	2.41	Everolimus	AKT1	3.95	Palbociclib	CDK4,CDK6	2.37,3.31	Curcumin	CTNNB1,SMO	3.52,3.01	3.95	NED	699	No

## Sheet: Table S5
Table S5. Longitudinal Samples from 3 patients with information on pathology, biopsy and drugs chosen at molecular tumor boards
MasterID	Tumor Type	1st Location	Date of 1st Biopsy	2nd Location	Date of 2nd Biopsy	3rd Location	Date of 3rd Biopsy
SL00390	Synovial Sarcoma	Lung	9/2016	Mediastinum	10/2017	Lung	6/2018
SL00563	Wilms Tumor	Abdomen	9/2016	Lung	10/2017	Abdomen	1/2018
SL00593	Neuroblastoma	Bone - Iliac	4/2017	Bone - Iliac	10/2017	Bone - Iliac	1/2018
Drugs Chosen:
MasterID	Drug #1	Drug #2	Drug #3	Drug #4
SL00390_1	Eribulin	Pazopanib	Trabectedin	Tretinoin
SL00390_2	Trabectedin	Palbociclib	Pazopanib
SL00390_3	Ipilimumab	Nivolumab	Temozolomide
SL00563_1	Irinotecan	Temozolomide	Vincristine	Vorinostat
SL00563_2	Doxorubicin	Isotretinoin	Temozolomide	Vorinostat
SL00563_3	Decitabine	Olaparib	Panobinostat
SL00593_1	Doxorubicin	Oxaliplatin	Palbociclib	Zoledronate
SL00593_2	Decitabine	Ipilimumab	Lapatinib	Panobinostat
SL00593_3	Ceritinib	Palbociclib	Olaparib	Topotecan

## Sheet: Table S6
Table S6. Corresponding to Figure 6B. Z-score values for the sensitive rule genes and their associatied drugs among three longitudinal biopsis.
Gene:Drug Target	SL00390_1	SL00390_2	SL00390_3		Gene:Drug Target	SL00563_1	SL00563_2	SL00563_3		Gene:Drug Target	SL00593_1	SL00593_2	SL00593_3
ALDH1A2:Isotretinoin(Is)	-2.78965	-1.47231	-0.0345119		ABCC1:Vincristine(Vi)	1.35857	1.02976	1.0942		ALK:Ceritinib(Ce)	3.30029	4.62881	4.07474
ASAH1:Dacarbazine(Da)	-2.60154	-1.37975	-1.75682		ASAH1:Dacarbazine(Da)	-3.48528	-2.04374	-2.68436		BIRC5:Curcumin(Cu)	2.5458	3.448	1.14583
BIRC5:Curcumin(Cu)	2.18345	2.58642	2.80603		ASNA1:Oxaliplatin(Ox)	-2.40195	0.427811	-2.71139		BRIP1:Oxaliplatin(Ox)	2.80284	4.04838	1.48532
BRIP1:Oxaliplatin(Ox)	2.19029	2.47122	2.7645		BIRC5:Curcumin(Cu)	2.14703	3.23226	2.93335		CCND1:Bexarotene(Be)	2.77971	3.32503	2.68587
CA9:Acetazolamide(Ac)	2.59324	1.58896	2.63011		BRCA1:Thymoquinone(Ty)	2.22661	1.41128	1.74956		CDK4:Palbociclib(Pa)	1.66659	2.88199	1.61498
CDK4:Palbociclib(Pa)	2.26625	3.06654	2.96526		BRIP1:Oxaliplatin(Ox)	3.08489	2.12703	3.22482		CDK6:Palbociclib(Pa)	3.58097	5.37895	3.27595
CDK6:Palbociclib(Pa)	0.491556	1.66845	2.11555		CCND3:Fluoxetine(Fx)	-1.88107	-0.716987	-2.17651		CHRNA3:Bupropion(Bu)	2.64901	3.05489	2.55621
CRABP1:Tretinoin(Tt)	2.14825	2.19981	1.73326		CDK4:Palbociclib(Pa)	1.47331	2.68477	0.925606		CSE1L:Fluorouracil(Fl)	0.720369	2.64746	0.387989
CRABP2:Tretinoin(Tt)	3.46745	3.19931	3.25066		CRABP2:Isotretinoin(Is)	2.90149	3.51423	2.94966		CTAG1B:Ipilimumab(Ip)	6.91009	8.48771	8.24826
CSE1L:Fluorouracil(Fl)	1.33281	2.2119	2.52335		CTAG1B:Ipilimumab(Ip)	-0.366897	-0.324682	4.99809		CTBP2:Vorinostat(Vo,Pb)	0.691616	1.25522	0.733959
CSNK2A1:Topotecan(To)	2.13803	2.13932	2.38101		CTBP2:Vorinostat(Vo,Pb)	1.17599	1.02958	0.867753		DNMT1:Decitibine(De)	1.68125	3.28763	0.738708
CTAG1B:Ipilimumab(Ip)	11.2355	7.93575	10.4282		DNMT1:Decitibine(De)	2.62704	1.71459	1.8006		DNMT3A:Decitibine(De)	2.16891	3.62957	2.22425
DNMT3B:Decitibine(De)	2.5661	1.52587	2.10441		DNMT3A:Decitibine(De)	3.07841	2.18576	2.58669		DNMT3B:Decitibine(De)	2.23508	3.10558	0.13001
FGFR3:Pazopanib(Pz)	0.580061	0.486788	0.426377		DNMT3B:Decitibine(De)	3.77717	3.35691	4.21017		ERCC1:Oxaliplatin(Ox)	-1.05016	-2.65326	-1.63612
ELAVL1:Gemcitibine(Ge)	2.17305	1.17226	1.55302		EZH2:Decitibine(De)	2.67464	2.52579	3.15813		ERRFI1:Trastuzumab(Tr)	-0.381375	-2.01045	-0.985488
GART:Pemetrexed(Pe)	2.08737	3.53619	3.37975		GGPS1:Zolendronic A(Za)	2.42097	1.71205	1.70335		EZH2:Decitibine(De)	1.99155	2.78859	0.859406
HDAC2:Vorinostat(Vo,Pb)	3.95804	4.28999	3.82833		HDAC1:Vorinostat(Vo,Pb)	0.807249	0.800492	1.01973		HDAC2:Vorinostat(Vo,Pb)	3.08952	5.01979	2.82848
MMP14:Pravastatin(Pr)	1.92211	1.68769	2.01897		HDAC2:Vorinostat(Vo,Pb)	3.13878	3.55158	1.87259		HDAC8:Vorinostat(Vo,Pb)	-0.0505771	1.08661	0.473593
MSH6:Temozolomide(Te)	1.52862	1.78523	2.69418		HDAC7:Vorinostat(Vo,Pb)	1.33723	1.05852	1.39959		KCNH6:Prazosin hydrochloride(Ph)	1.88046	2.41972	1.88824
PDGFRA:Pazopanib(Pz)	1.46253	2.37124	1.7817		LIG4:Temozolomide(Te)	0.0371261	-2.47804	0.482757		KCNH7:Prazosin hydrochloride(Ph)	1.41976	2.46416	1.9854
PRKCA:Ascorbic acid(Aa)	-3.48596	-2.9407	-1.85213		MAPK8:Garlic(Ga)	2.48626	0.658753	2.51676		MAPK8:Garlic(Ga)	1.53501	3.11396	1.91897
PRKCB:Ascorbic acid(Aa)	-2.09592	-1.96529	-1.73698		MSH6:Temozolomide(Te)	3.60311	2.86153	1.50989		MMP14:Pravastatin(Pr)	2.04233	-0.0205298	1.54555
PTEN:Temozolomide(Te)	-2.18032	-0.873972	-0.805536		NBN:Temozolomide(Te)	-0.407809	-2.1116	-1.74584		MMP9:Zolendronic acid(Za)	2.90877	1.68394	2.60353
RARG:Tretinoin(Tt)	2.02666	2.27338	1.95243		NR3C1:Thalidomide(Th)	-3.70658	-3.94446	-4.73026		MSH6:Temozolomide(Te)	1.58858	4.18919	1.12395
RET:Sorafenib(So)	1.69315	2.05806	1.90751		PTEN:Temozolomide(Te)	-2.88301	-3.80216	-2.37379		NBN:Temozolomide(Te)	-0.927944	-2.3079	-1.29913
RRM1:Cytarabine(Cy)	0.928124	1.66268	2.35285		SETBP1:Clofarabine(Cl)	2.18303	0.229267	0.471283		NR1H4:Myrrh(My)	0.776986	0.765366	0.636615
SLC31A2:Oxaliplatin(Ox)	-1.34487	-2.53423	-1.84438		SLC31A2:Oxaliplatin(Ox)	-2.03177	-1.99997	-2.37644		PA2G4:Lapatinib(La)	0.735536	2.20399	0.727035
SMARCE1:Doxorubicin(Do)	2.56503	1.62583	1.45807		SMARCE1:Doxorubicin(Do)	2.84323	2.77077	1.69158		RB1:Palbociclib(Pa)	1.63651	2.83533	1.28807
SMO:Vismodegib(Vx)	2.73827	2.17955	2.42738		SMO:Vismodegib(Vs)	1.90723	2.59608	2.03461		RRM1:Cytarabine(Cy)	1.23088	2.63236	-0.42498
TOP2A:Etoposide(Et)	2.11216	2.56083	2.71059		SSTR5:Octreotide(Oc)	1.79975	2.27114	1.96016		SETBP1:Clofarabine(Cl)	0.689999	2.22638	1.28776
TP53:Bleomycin(Bl)	2.2129	2.0018	2.41461		TOP1:Irinotecan(Ir)	2.74064	1.41728	0.132806		SLC29A1:Cytarabine(Cy)	2.16464	2.0487	1.98222
TUBB:Eribulin(Er)	2.25911	1.49499	1.9692		TOP2A:Etoposide(Et)	3.1449	2.71023	2.76331		SMARCE1:Doxorubicin(Do)	2.3613	3.7227	2.81434
TYMS:Capecitabine(Ca)	1.55941	2.0206	2.29343		TUBA4A:Erubulin(Er)	-2.55398	-1.85497	-2.89255		TOP2A:Etoposide(Et)	2.99794	3.84095	1.84384
					TYMS:Capecitabine(Ca)	2.11536	2.33378	2.53768		TUBA4A:Erubulin(Er)	-2.29801	-2.57605	-1.59029
					UCK2:Decitibine(De)	2.80515	2.31931	2.70571		TYMS:Capecitabine(Ca)	1.93672	3.13793	1.06516
					XRCC6:Etoposide(Et)	-1.21768	0.761112	-2.40888		UCK2:Decitibine(De)	1.76367	2.85066	1.47276
